# Supplementary material for: Temporarily Epigenetic Repression in Bergmann Glia Regulates the Migration of Granule Cells
Source: Adv Sci (Weinh). 2021 Mar 22;8(10):2003164. doi: 10.1002/advs.202003164 (PMC8132163; doi:10.1002/advs.202003164)
Supplement: Supplementary file 2 — Supplemental Table 1 [file ADVS-8-2003164-s001.xlsx]

## Sheet: Resources
Reagents	source	identifier	concentration
BSA	BBI Life Sciences	9048-46-8	PBS(0.1%BSA)
EDTA	Sangon Biotech	60-00-4	0.5M stock solution
Glutamine	Sigma	56-85-9	10mM
HEPES	Sigma	7365-45-9	10mM
BrdU	Roche	70164521	10 mg/mL
Tamoxifen	Sigma	T5648	20 mg/mL
Hematoxylin	Sangon Biotech	A600701	Instructions as protocol
Eosin Y	Sangon Biotech	A600190	Instructions as protocol
Trizol	Thermo Fisher Scientific	15596018
Papain Suspension	Worthington	LS003127	1000 U/ml
Deoxyribouncease	Sangon Biotech	E820BD0303	250 U/ml
RNaseIII	invitrogen	AM2290	Instructions as protocol
KAPA HyperPrep Kits	Roche	7962347001
TruePrep DNA Library Prep Kit V2	Vazyme	TD501
Duolink® In Situ Red Starter Kit Mouse/Rabbit	Sigma-Aldrich	DUO92101
B-27™ Supplement (50X), serum free	Thermo Fisher Scientific	17504044
N-2 Supplement (100X)	Thermo Fisher Scientific	17502001
Recombinant Human Endostatin (carrier-free)	Biolegend	556504
Primary antibody
reagent or resource	source	identifier	concentration
WB
anti-Setdb1	Proteintech	11231-1-AP	1μg
anti-Nfix	Abcam	ab101341	1μg
anti-Flag	Proteintech	20543-1-AP	1μg
anti-HA	Proteintech	51064-2-AP	1μg
IP
anti-Flag	Sigma	F3165	1:1000
anti-HA	Santacruz	SC-7392	1:1000
ChIP
anti-H3K9me3	Abcam	ab176916	2μg
Staining
anti-Nestin	Novus Biologicals	NB100-1604	1:1000
anti-GFAP	dako	ABCA2276208	1:1000
anti-GFAP	Abcam	ab4674	1:1000
anti-Sox2	Millipore	ab5603	1:1000
anti-GFP	Ave	GFP-1010	1:1000
anti-BLBP	Abcam	ab131137	1:1000
anti-BLBP	Abcam	ab32423	1:1000
anti-NeuN	Abcam	ab177487	1:4000
anti-Hopx	Proteintech	11419-1-AP	1:100
anti-Olig2	Proteintech	13999-1-AP	1:500
anti-Olig2	R&D systems	AF2418	1:500
anti-Calbindin	Abcam	ab108404	1:2000
anti-Setdb1	Thermo	MA5-15722	1:1000
anti-Acsbg1	Proteintech	16077-1-AP	1:100
anti-Nfix	Abcam	ab101341	1:200
anti-P27	Santacruz	SC-776	1:100
anti-BrdU	Abcam	ab6326	1:2000
anti-Trim28	Proteintech	15202-1-AP	1:2000
anti-Rlbp1	Proteintech	15356-1-AP	1:100
Endostatin	invitrogen	PA1-601	1:200
Secondary antibody
Fluorescence
Alexa Fluor 488 Donkey Anti-Goat	Jackson	705-545-147	1:200
Rhodamine (TRITC) 550 Donkey Anti-Goat	Jackson	711-545-152	1:200
Alexa Fluor 647 Donkey Anti-Goat	Jackson	715-545-151	1:200
Alexa Fluor 488 Donkey Anti-Rabbit	Jackson	705-025-147	1:200
Rhodamine (TRITC) 550 Donkey Anti-Rabbit	Jackson	711-025-152	1:200
Alexa Fluor 647 Donkey Anti-Rabbit	Jackson	715-025-151	1:200
Alexa Fluor 488 Donkey Anti-Mouse	Jackson	705-605-003	1:200
Rhodamine (TRITC) 550 Donkey Anti-Mouse	Jackson	711-605-152	1:200
Alexa Fluor 647 Donkey Anti-Mouse	Jackson	715-605-151	1:200
Alexa Fluor® 488 AffiniPure Donkey Anti-Chicken	Jackson	703-545-155	1:200
Alexa Fluor® 488 AffiniPure Donkey Anti-Rat	Jackson	712-545-150	1:200
Alexa Fluor® 647 AffiniPure Donkey Anti-Goat	Jackson	705-605-003	1:200
HRP
goat anti mouse	Pierce	1858413	1:10000
goat anti rabbit	Pierce	1858415	1:10000
Experimental Models: Organisms/Strains	source	identifier
Mouse:Nestin-TK-IRES-GFP	Chen et al., 2012	N/A
Mouse: Mash1-CreERT2	The Jackson Laboratory	JAX:012882
Mouse: R26-LSL-tdTomato	The Jackson Laboratory	JAX:007908
Mouse: R26R-LacZ	The Jackson Laboratory	JAX:030656
Mouse: Atoh1-Cre	The Jackson Laboratory	JAX:011104
Mouse: mGFAP-Cre	The Jackson Laboratory	JAX: 012886
Mouse: Setdb1flox/flox	Jiang et al., 2017	N/A
Mouse: Olig1-Cre	The Jackson Laboratory	JAX: 011105
Deposited Data	source	identifier
RNA-seq	This paper	GEO: GSE155873
ChIP-seq	This paper	GEO: GSE155873

## Sheet: All Sample expression 
Gene ID	P1BGwt1 FPKM	P1BGwt2 FPKM	P4BGwt1 FPKM	P4BGwt2 FPKM	P7BGwt1 FPKM	P7BGwt2 FPKM	P7BGwt3 FPKM	P7BGwt4 FPKM	P10BGwt1 FPKM	P10BGwt2 FPKM	P13BGwt4 FPKM	P13BGwt5 FPKM	P16BGwt2 FPKM	P16BGwt3 FPKM	1MBGwt1 FPKM	1MBGwt2 FPKM	2MBGwt2 FPKM	2MBGwt3 FPKM	2MBGwt4 FPKM	P7CBwt1 FPKM	P7CBwt2 FPKM	P2MCBwt1 FPKM	P2MCBwt2 FPKM	P10BGct4 FPKM	P10BGct5 FPKM	P10BGmt1 FPKM	P10BGmt2 FPKM	Other Gene ID	GO
93688	0.55	0.37	0.25	0.26	0.28	0.29	0.32	0.26	0.1	0.16	0.16	0.41	0.06	0.07	0	0	0.01	0	0	0.07	0.18	0.99	1.03	0.07	0.22	0.17	0.24	Klhl1
219150	15.83	13.88	15.01	15.1	13.53	10.44	8.48	14.31	13.25	8.91	5.7	7.91	16.33	12.07	11.23	8.39	7.71	8.96	7.32	7.97	5.3	10.25	10.48	16.96	11.84	18.06	8.39	Hmbox1	GO:0010467//gene expression;GO:0034641//cellular nitrogen compound metabolic process;GO:1901360//organic cyclic compound metabolic process;GO:0009058//biosynthetic process;GO:0034645//cellular macromolecule biosynthetic process;GO:0034654//nucleobase-containing compound biosynthetic process;GO:0044238//primary metabolic process;GO:1901576//organic substance biosynthetic process;GO:0043170//macrom…
13666	8.67	8.94	7.91	8.2	8.53	8.64	8	8.54	9.73	9.23	12.61	13.45	11.09	11.26	6.91	5.53	6.45	5.49	6.01	9.2	9.79	9.84	10.57	10.57	9.86	9.8	9.52	Eif2ak3
142688	7.76	11.07	11.49	10.95	12.69	11.3	12.2	12.61	11.3	12.4	11.57	12.87	9.92	12.26	7.23	7.67	9.64	10.24	10.3	8.94	7.76	28.84	28.89	11.66	12.51	13.16	12.31	Asb13	GO:0043412//macromolecule modification;GO:0006464//cellular protein modification process;GO:0036211//protein modification process;GO:0050794//regulation of cellular process;GO:0023052//signaling;GO:0070647//protein modification by small protein conjugation or removal;GO:0008152//metabolic process;GO:0019538//protein metabolic process;GO:0043170//macromolecule metabolic process;GO:0032446//protein…
217207	15.83	15.77	14.34	13.71	13.07	11.65	12.24	13	11.44	11.21	8.43	9.15	8.59	9.66	11.27	9.61	9.46	8.92	9.62	11.37	10.38	13.06	14.45	12.75	11.12	11.3	10.46	Dhx8	GO:0016070//RNA metabolic process;GO:0044238//primary metabolic process;GO:0034641//cellular nitrogen compound metabolic process;GO:0043170//macromolecule metabolic process;GO:0006807//nitrogen compound metabolic process;GO:0010467//gene expression;GO:0044260//cellular macromolecule metabolic process;GO:0009987//cellular process;GO:0006725//cellular aromatic compound metabolic process;GO:0090304/…
246293	5.76	6.76	4.54	5.16	6.81	6.56	7.57	7.15	8.78	8.69	8.56	8.45	4.27	6.19	0.8	0.48	0.9	0.65	0.6	8.51	8.37	9.45	9.18	8.66	8.31	5.89	5.06	Klhl8
52028	6.98	6.51	7.64	7.77	5.87	5.8	5.42	6.32	4.98	4.66	4.93	5.12	7.6	8.52	11.77	11.58	11.35	11.79	11.04	5.59	5.32	8.88	8.34	4.47	5.31	6.32	6.49	Bbs1	GO:0008104//protein localization;GO:0051641//cellular localization;GO:0048871//multicellular organismal homeostasis;GO:0030030//cell projection organization;GO:0001894//tissue homeostasis;GO:0033036//macromolecule localization;GO:0070727//cellular macromolecule localization;GO:0007600//sensory perception;GO:0015031//protein transport;GO:0065007//biological regulation;GO:0003008//system process;GO…
67525	35.1	30.55	17.19	17.52	18.22	18.91	18.38	18.73	16.14	16.91	19.41	18.79	35.61	26.64	61.14	67.51	53.3	62.45	52.27	21.01	20.4	89.77	86.08	16.3	17.24	25.82	28.4	Trim62	GO:0044464//cell part;GO:0005623//cell;GO:0046872//metal ion binding;GO:0005488//binding;GO:0046914//transition metal ion binding;GO:0043169//cation binding;GO:0043167//ion binding;
14308	0	0	0	0	0	0	0	0	0	0	0	0	0	0	0	0	0	0	0	0	0.03	0	0	--	--	--	--	--	--
54638	16.59	18.15	18.48	16.71	16.91	16.53	16.98	16.96	14.55	17.33	23.12	18.87	13.8	14.83	10.51	11.41	11.35	8.31	9.62	15.85	18.08	15.55	15.23	17.98	16.01	15.2	15.14	Ccdc22
108888	29.37	32.11	29.22	29.17	29.37	31.45	32.26	27.06	26.86	28.82	28.59	29.66	20.9	27.96	11.84	13.61	13.02	7.97	11.36	20.03	21.54	16.97	16.33	29.43	28.19	29.1	28.48	Atad3a	GO:0012501//programmed cell death;GO:0040007//growth;GO:0008219//cell death;GO:0006915//apoptotic process;GO:0009987//cellular process;GO:0043229//intracellular organelle;GO:0005623//cell;GO:0044444//cytoplasmic part;GO:0043233//organelle lumen;GO:0031967//organelle envelope;GO:0070013//intracellular organelle lumen;GO:0019866//organelle inner membrane;GO:0044424//intracellular part;GO:0031224//i…
74376	0.09	0.1	0.15	0.16	0.07	0.12	0.05	0.1	0.05	0.06	0.11	0.08	0.12	0.18	0.01	0.01	0.03	0.01	0.01	0.15	0.12	0.06	0.05	0.25	0.15	0.21	0.31	Myo18b	GO:0016459//myosin complex;GO:0005623//cell;GO:0043231//intracellular membrane-bounded organelle;GO:0044422//organelle part;GO:0044428//nuclear part;GO:0015629//actin cytoskeleton;GO:0044446//intracellular organelle part;GO:0044464//cell part;GO:0043233//organelle lumen;GO:0043232//intracellular non-membrane-bounded organelle;GO:0043227//membrane-bounded organelle;GO:0005634//nucleus;GO:0031974//…
228592	0.03	0	0	0	0.03	0	0.06	0.03	0	0.06	0.03	0.06	0.03	0.03	0.09	0.3	0.15	0.31	0.31	0	0.03	0	0.2	0.03	0.09	0	0.06	F830045P16Rik
12798	5.31	3.48	4.34	5.19	4.12	3.75	3.87	4.02	3.34	4.57	3.54	2.85	8.92	5.27	23.87	32.66	18.7	32.84	21.76	2.74	3.62	6.04	6.24	3.64	2.81	1.35	2.15	Cnn2	GO:0048856//anatomical structure development;GO:0008283//cell proliferation;GO:0006897//endocytosis;GO:0040011//locomotion;GO:0048534//hematopoietic or lymphoid organ development;GO:0051674//localization of cell;GO:0006928//movement of cell or subcellular component;GO:0048513//animal organ development;GO:0006996//organelle organization;GO:0007010//cytoskeleton organization;GO:0008152//metabolic p…
17773	0.04	0.08	0.2	0.16	0.25	0.12	0.12	0.08	0.04	0.08	0.04	0.04	0.04	0.04	0	0	0	0	0	0.08	0.04	0	0.13	0.08	0	0.29	0.04	Mtnr1a	GO:0044237//cellular metabolic process;GO:1901564//organonitrogen compound metabolic process;GO:0019693//ribose phosphate metabolic process;GO:0050789//regulation of biological process;GO:0072522//purine-containing compound biosynthetic process;GO:0046068//cGMP metabolic process;GO:0046390//ribose phosphate biosynthetic process;GO:0009058//biosynthetic process;GO:0009259//ribonucleotide metabolic…
66271	29.33	25.13	27.53	24.94	24.09	26.55	29.12	26.72	26.12	31.41	30.87	28.66	21.56	23.79	23.31	18.99	22.71	28.89	30.65	32.43	37.16	24.32	28.81	26.43	29.36	27.15	28.96	Tmem126a	GO:0048856//anatomical structure development;GO:0021545//cranial nerve development;GO:0032502//developmental process;GO:0007275//multicellular organism development;GO:0032501//multicellular organismal process;GO:0048731//system development;GO:0021675//nerve development;GO:0007399//nervous system development;GO:0044464//cell part;GO:0005623//cell;GO:0005622//intracellular;GO:0016020//membrane;GO:0…
258698	0	0	0	0	0	0	0	0	0	0	0	0	0	0	0	0	0	--	--	--	--	--	--	--	--	--	--	--	--
66454	5.53	5.97	8.15	7.92	5.49	5.2	6.22	5.98	5.84	4.01	3.73	5.35	7.24	5.75	8.93	9.68	8.91	8.56	9.33	6.12	7.16	4.83	6.14	5.58	7	6.38	7.89	Nmnat1	GO:0051188//cofactor biosynthetic process;GO:0044249//cellular biosynthetic process;GO:0044281//small molecule metabolic process;GO:1901293//nucleoside phosphate biosynthetic process;GO:0050896//response to stimulus;GO:0006753//nucleoside phosphate metabolic process;GO:0009117//nucleotide metabolic process;GO:0019362//pyridine nucleotide metabolic process;GO:0034654//nucleobase-containing compoun…
18324	0	0	0	0	0	0	0	0	0	0	0	0	0	0	0.06	0	0	--	--	--	--	--	--	--	--	--	--	--	--
16590	27.45	37.56	29.41	30.34	54.73	53.43	51.33	57.86	69.68	63.66	57.51	59.48	16.44	41.59	0.32	0.33	0.71	0.29	0.68	17.28	17.5	42.32	42.19	76.05	73.05	32.93	21.29	Kit	GO:0061458//reproductive system development;GO:0002279//mast cell activation involved in immune response;GO:0048856//anatomical structure development;GO:0031269//pseudopodium assembly;GO:0045859//regulation of protein kinase activity;GO:0009719//response to endogenous stimulus;GO:1901135//carbohydrate derivative metabolic process;GO:0010631//epithelial cell migration;GO:0061082//myeloid leukocyte…
213452	5.03	5.74	5.79	5.43	5.55	5.8	4.88	5.76	7.98	6.76	9.93	10.3	13.33	12.8	20.49	19.72	17.2	17.87	18.97	5.5	4.98	12.22	12.4	7.29	7.97	10.11	8.15	Dstyk	GO:0008152//metabolic process;GO:0044267//cellular protein metabolic process;GO:0006793//phosphorus metabolic process;GO:0044260//cellular macromolecule metabolic process;GO:0043170//macromolecule metabolic process;GO:0036211//protein modification process;GO:0071704//organic substance metabolic process;GO:0019538//protein metabolic process;GO:0006807//nitrogen compound metabolic process;GO:000679…
19092	0.48	0.51	0.96	0.98	0.95	0.95	0.82	0.95	1.66	1.25	2.43	3.05	1.99	1.69	0.07	0	0.02	0.02	0.01	0.13	0.21	0.16	0.12	1.24	1.18	1.09	0.4	Prkg2	GO:0006793//phosphorus metabolic process;GO:0044238//primary metabolic process;GO:0043412//macromolecule modification;GO:0032768//regulation of monooxygenase activity;GO:0051341//regulation of oxidoreductase activity;GO:0065009//regulation of molecular function;GO:0071704//organic substance metabolic process;GO:0036211//protein modification process;GO:0006807//nitrogen compound metabolic process;…
229898	0.2	0.27	0.12	0.26	0.27	0.13	0.27	0.26	0.18	0.27	0.24	0.19	0.43	0.28	0.13	0.39	0.13	0.21	0.24	0.54	0.51	1.43	1.26	0.23	0.21	0.21	0.2	Gbp5	GO:0006955//immune response;GO:0042221//response to chemical;GO:0034097//response to cytokine;GO:0002376//immune system process;GO:0045087//innate immune response;GO:0006952//defense response;GO:0050896//response to stimulus;GO:0034341//response to interferon-gamma;GO:0010033//response to organic substance;GO:0006950//response to stress;GO:0005623//cell;GO:0005622//intracellular;GO:0043226//organ…
19720	17.29	20.8	17	17.43	14.15	14.13	15.35	15.1	11.25	11.81	14.2	12.21	7.1	8.44	5.8	5.35	4.98	4.44	5.36	20.09	19.66	5.01	6.27	11.2	12.64	11.61	11.91	Trim27	GO:0010629//negative regulation of gene expression;GO:0050794//regulation of cellular process;GO:0060255//regulation of macromolecule metabolic process;GO:0080090//regulation of primary metabolic process;GO:0032446//protein modification by small protein conjugation;GO:0032880//regulation of protein localization;GO:0070647//protein modification by small protein conjugation or removal;GO:0065003//m…
72946	27.11	27.33	23.61	23.53	24.71	25.14	23.97	24.14	24.96	24.68	23.46	22.21	17.66	17.37	8.94	10.3	8.89	9.04	9.5	26.63	27.44	15.21	13.84	26.13	21.07	21.77	22.34	Lrrc47	GO:1901363//heterocyclic compound binding;GO:0003824//catalytic activity;GO:0003676//nucleic acid binding;GO:0004812//aminoacyl-tRNA ligase activity;GO:0016874//ligase activity;GO:0005488//binding;GO:0016875//ligase activity, forming carbon-oxygen bonds;GO:0097159//organic cyclic compound binding;
433070	0	0	0	0	0	0.03	0	0	0	0	0	0.05	0	0	0	0	0	0	0	0.04	0	0	0	0	0	0	0	Vmn2r96
66212	69.54	63.04	79.62	74.14	63.76	64.86	70.89	62.67	49.66	61	63.46	62.76	40.73	50.44	43.83	45.62	41.76	25.09	29.71	71.19	74.36	19.3	16.26	50.55	57.51	52.72	63.29	Sec61b	GO:0044248//cellular catabolic process;GO:0019882//antigen processing and presentation;GO:0045184//establishment of protein localization;GO:1901575//organic substance catabolic process;GO:0015833//peptide transport;GO:0006508//proteolysis;GO:0051603//proteolysis involved in cellular protein catabolic process;GO:0051169//nuclear transport;GO:0006511//ubiquitin-dependent protein catabolic process;G…
238276	4.73	3.59	1.84	2.07	3.31	2.64	2.61	3.08	3.1	3.14	2.64	2.57	2.25	2.52	1.13	1.13	1.42	1.48	1.35	2.64	2.68	2.41	2.54	2.92	3.29	5.54	4.19	Akap5
27084	0	0	0.02	0	0	0.01	0	0.12	0	0	0.12	0	0	0	0	0	0	0	0	0.24	0	0	0	0	0	0	0.23	Xlr5c
93670	0	0	0	0	0.05	0	0.05	0	0	0	0	0	0	0.05	0	0.05	0	0	0	0	0.15	0.16	0.15	0.05	0.05	0	0	Tac4	GO:0002279//mast cell activation involved in immune response;GO:0007165//signal transduction;GO:0002252//immune effector process;GO:0002275//myeloid cell activation involved in immune response;GO:0051234//establishment of localization;GO:0050794//regulation of cellular process;GO:0008015//blood circulation;GO:0007586//digestion;GO:0007589//body fluid secretion;GO:0046541//saliva secretion;GO:0002…
73230	1.17	1.44	2.29	1.88	1.56	1.53	1.51	1.45	1.06	0.81	1.52	1.78	1.21	1.26	0.32	0.3	0.21	0.25	0.28	0.19	0.3	0.69	0.68	1.28	1.35	1.41	1.64	Bmper	GO:0031401//positive regulation of protein modification process;GO:0009719//response to endogenous stimulus;GO:0007154//cell communication;GO:2000112//regulation of cellular macromolecule biosynthetic process;GO:0051246//regulation of protein metabolic process;GO:0042325//regulation of phosphorylation;GO:0051174//regulation of phosphorus metabolic process;GO:0019219//regulation of nucleobase-cont…
22305	0.02	0.02	0	0	0	0	0.02	0.02	0.02	0	0.02	0.02	0.04	0	0.07	0	0	0.04	0.07	0.23	0.02	0.02	0.03	0	0.02	0	0	Vmn2r37
74477	9.58	9.19	6.61	7.05	6.59	6.7	7.15	7.1	6.96	6.63	9.04	9.16	6.2	8.4	3.2	4.32	3.95	3.95	4.87	15.03	12.93	5.9	6.06	6.75	6.51	6.89	6.9	4933427D14Rik
14729	0.06	0	0.03	0.03	0.03	0.08	0.11	0	0.05	0.05	0.03	0.08	0	0	0	0	0	0	0	0.14	0.16	0	0	0.03	0.03	0	0.05	Gp5	GO:0051239//regulation of multicellular organismal process;GO:0080134//regulation of response to stress;GO:0030193//regulation of blood coagulation;GO:0065008//regulation of biological quality;GO:1900046//regulation of hemostasis;GO:0050818//regulation of coagulation;GO:0061041//regulation of wound healing;GO:0048583//regulation of response to stimulus;GO:1903034//regulation of response to woundi…
665992	0	0	0	0	0	0	0	0	0.1	0	0	0	0	0	0	0	0	0	0	0	0.1	0	0	0	0	0.1	0.15	Krtap4-8
66586	14.11	16.14	20.81	19.37	17.62	18.54	19.84	15.74	17.03	16.55	19.73	19.49	13.89	14.42	15.71	14.02	14.86	15.51	18.32	23.81	26.78	14.58	15.62	14.35	17.51	17.31	18.47	Crls1
16410	8.21	5.86	8.84	8.72	8.42	7.93	6.88	8.42	12.01	9.84	14.25	15.35	29.9	17.77	47.65	44.15	36.44	62.14	42.59	14.28	13.2	9.18	8.52	10.01	10.36	17.29	16.73	Itgav
15101	0	0	0.01	0.07	0.06	0.04	0	0.04	0.01	0	0	0	0.03	0.01	0.01	0	0	0	0	0.04	0	0	0	0	0	0.01	0.03	H60a	GO:0051239//regulation of multicellular organismal process;GO:0034641//cellular nitrogen compound metabolic process;GO:0002706//regulation of lymphocyte mediated immunity;GO:2001057//reactive nitrogen species metabolic process;GO:0048522//positive regulation of cellular process;GO:0048518//positive regulation of biological process;GO:0045954//positive regulation of natural killer cell mediated cy…
224530	0.85	0.91	0.65	0.83	0.79	0.66	0.65	1.08	1.41	1.16	0.8	1.21	1.51	1.58	8.88	8.84	15.39	11.51	22.1	0.53	0.43	0.45	0.59	1.09	1.12	0.49	0.74	Acat3	GO:0009991//response to extracellular stimulus;GO:0070542//response to fatty acid;GO:0032501//multicellular organismal process;GO:0048731//system development;GO:0001101//response to acid chemical;GO:0007399//nervous system development;GO:0048856//anatomical structure development;GO:0009987//cellular process;GO:0007275//multicellular organism development;GO:0033993//response to lipid;GO:0010033//r…
16622	0.07	0	0	0	0	0	0	0	0	0	0	0.1	0	0	0	0	0	--	--	--	--	--	--	--	--	--	--	--	--
11648	0	0	0	0.04	0	0.04	0.04	0	0	0	0	0.04	0.04	0	0	0	0	0	0	0	0	0	0	0	0.04	0	0	Akp3	GO:0008152//metabolic process;GO:0032502//developmental process;GO:0009987//cellular process;GO:0032501//multicellular organismal process;GO:0040007//growth;GO:0007399//nervous system development;GO:0048731//system development;GO:0007275//multicellular organism development;GO:0009653//anatomical structure morphogenesis;GO:0048856//anatomical structure development;GO:0044237//cellular metabolic pr…
239083	0.08	0.04	0	0.04	0.04	0.04	0.04	0.08	0.08	0	0.04	0.04	0	0	0	0.04	0	0	0	0.04	0.08	0	0	0.04	0	0.04	0.08	Ccnb1ip1	GO:0007129//synapsis;GO:0022402//cell cycle process;GO:0048856//anatomical structure development;GO:0001824//blastocyst development;GO:0048285//organelle fission;GO:0071840//cellular component organization or biogenesis;GO:0003006//developmental process involved in reproduction;GO:0032504//multicellular organism reproduction;GO:0032501//multicellular organismal process;GO:0007127//meiosis I;GO:00…
14610	0.04	0.04	0	0.04	0	0.12	0	0.04	0	0.04	0	0	0	0	0.04	0	0	0	0	0.16	0.16	0	0	0	0.04	0	0	Gja10	GO:0009987//cellular process;GO:0048731//system development;GO:0051704//multi-organism process;GO:0050877//nervous system process;GO:0023052//signaling;GO:0048856//anatomical structure development;GO:0009314//response to radiation;GO:0019953//sexual reproduction;GO:0044703//multi-organism reproductive process;GO:0032502//developmental process;GO:0007399//nervous system development;GO:0009628//res…
100043772	1.17	1.06	0.92	0.86	1.01	1.11	1.03	0.91	0.87	0.7	0.86	1.07	0.58	0.72	0.33	0.28	0.44	0.48	0.51	3.02	2.63	1.67	1.44	0.98	1	0.84	0.76	Zfp850
626848	14.17	12.67	20.03	18.13	16.71	14.33	14.46	15.42	15.96	13.82	11.5	11.83	16.99	15.23	18.26	17.64	19.42	27.73	34.44	17.41	19.47	27.85	29.46	13.89	18.84	17.49	15.62	Etohi1	GO:0043169//cation binding;GO:0005488//binding;GO:0043167//ion binding;
52055	9.11	9.87	10.52	10.32	11.41	11.05	10.12	11.42	9.13	10.1	7.59	8.02	6.84	8.29	8.9	7.79	7.34	8.18	8.07	10.42	9.98	18.49	18.52	11.16	9.92	10.59	9.5	Rab11fip5	GO:0051234//establishment of localization;GO:0051179//localization;GO:0008104//protein localization;GO:0033036//macromolecule localization;GO:0045184//establishment of protein localization;GO:0044446//intracellular organelle part;GO:0044433//cytoplasmic vesicle part;GO:0010008//endosome membrane;GO:0031975//envelope;GO:0016020//membrane;GO:0044430//cytoskeletal part;GO:0098805//whole membrane;GO:…
18647	11.23	12.58	12.87	12.03	14.96	14.67	13.7	14.87	19.89	18.61	21.09	20.72	19.62	16.92	3.15	3.03	2.6	3.35	3.25	19.69	18.15	13.18	13.82	18.71	18	18.52	14.97	Cdk14	GO:1903047//mitotic cell cycle process;GO:0048583//regulation of response to stimulus;GO:0050794//regulation of cellular process;GO:0050789//regulation of biological process;GO:0007049//cell cycle;GO:0044772//mitotic cell cycle phase transition;GO:0009966//regulation of signal transduction;GO:0044770//cell cycle phase transition;GO:0000278//mitotic cell cycle;GO:0010646//regulation of cell commun…
72486	6.77	7.3	6.2	7.38	5.62	5.12	5.19	6.1	5.04	4.62	7.73	8.01	3.91	3.66	3.54	3.03	3.13	2.76	3.47	11.56	11.51	4.21	4.07	3.86	5.87	4	4.3	Rnf219	GO:0043167//ion binding;GO:0005488//binding;GO:0046914//transition metal ion binding;GO:0046872//metal ion binding;GO:0043169//cation binding;
20962	0.67	1.55	1.53	1.62	2.74	2.08	2.3	2.24	3.23	1.87	2.08	3.74	5.6	4.46	10.14	9.97	11.73	16.8	16.21	1.19	1.23	6.46	5.58	2.01	3.28	2.95	2.7	Sycp3	GO:0022403//cell cycle phase;GO:0045132//meiotic chromosome segregation;GO:1903046//meiotic cell cycle process;GO:0007127//meiosis I;GO:0009987//cellular process;GO:0034728//nucleosome organization;GO:0070192//chromosome organization involved in meiotic cell cycle;GO:0000280//nuclear division;GO:0048232//male gamete generation;GO:0044848//biological phase;GO:0043044//ATP-dependent chromatin remod…
100503486	0	0	0	0	0	0	0	0	0	0	0	0	0	0	0	0	0	--	--	--	--	--	--	0	0	0	0.06	Olfr936	GO:0009987//cellular process;GO:0050794//regulation of cellular process;GO:0050896//response to stimulus;GO:0051716//cellular response to stimulus;GO:0065007//biological regulation;GO:0007165//signal transduction;GO:0023052//signaling;GO:0007154//cell communication;GO:0050789//regulation of biological process;GO:0016020//membrane;GO:0060089//molecular transducer activity;GO:0004871//signal transd…
99982	74.98	84.67	64.31	63.26	68.24	69.96	68.75	67.98	65.27	65.38	55.51	54.22	33.37	40.5	22.96	21.78	20.22	20.41	22.47	86.6	82.92	17.72	18.24	64.62	60.77	55.49	52.21	Kdm1a
27275	6.34	5.81	4.89	5.2	5.76	5.53	6.02	5.38	5.13	5.24	4.6	5.16	3.17	3.37	2.46	2.73	2.14	1.99	2.51	6.95	7.48	3.65	4.44	6.08	4.85	4.55	4.59	Nufip1	GO:0016070//RNA metabolic process;GO:0044085//cellular component biogenesis;GO:0034645//cellular macromolecule biosynthetic process;GO:0090304//nucleic acid metabolic process;GO:0046483//heterocycle metabolic process;GO:1901576//organic substance biosynthetic process;GO:0006351//transcription, DNA-templated;GO:0010467//gene expression;GO:0006139//nucleobase-containing compound metabolic process;G…
231050	16.94	15.3	15.25	14.15	20.32	21.06	22.53	20.38	16.87	16.18	25.44	24.34	22.19	24.96	19.11	16.98	17.59	15.64	18.29	13.96	14.2	15.9	16.6	19.65	20.77	20.94	21.89	Galnt11	GO:0009987//cellular process;GO:0008152//metabolic process;GO:0043412//macromolecule modification;GO:0036211//protein modification process;GO:0044237//cellular metabolic process;GO:0044238//primary metabolic process;GO:1901564//organonitrogen compound metabolic process;GO:0006807//nitrogen compound metabolic process;GO:0044260//cellular macromolecule metabolic process;GO:0043170//macromolecule me…
626391	3.01	2.73	2.34	2.39	2.62	3.14	3.21	3.03	2.8	2.5	1.89	1.89	2.17	2.57	1.59	1.14	1.11	1.76	1.89	2.46	1.71	3.36	3.4	4.04	4.06	4.37	3.6	Zfp951
235132	4.22	4.96	3.96	3.84	3.89	3.85	3.89	4.49	4.62	4.27	4.62	4.43	2.83	3.62	2.63	2.61	2.55	2.39	2.86	5.81	5.18	3.58	4.03	4.25	3.98	3.84	3.34	Zbtb44	GO:0016070//RNA metabolic process;GO:0044237//cellular metabolic process;GO:0034641//cellular nitrogen compound metabolic process;GO:0044271//cellular nitrogen compound biosynthetic process;GO:0019438//aromatic compound biosynthetic process;GO:0018130//heterocycle biosynthetic process;GO:0008152//metabolic process;GO:0046483//heterocycle metabolic process;GO:0006807//nitrogen compound metabolic p…
54201	13.07	15.45	11.18	11.05	11.64	11.36	11.49	11.07	10.09	10.43	8.75	8.4	6.89	8.39	4.35	4.39	4.24	4.01	4.04	10.31	8.92	5.98	5.83	10.73	10.61	9.02	8.71	Zfp316	GO:0044237//cellular metabolic process;GO:0034645//cellular macromolecule biosynthetic process;GO:0032774//RNA biosynthetic process;GO:0044260//cellular macromolecule metabolic process;GO:1901576//organic substance biosynthetic process;GO:0034641//cellular nitrogen compound metabolic process;GO:0010467//gene expression;GO:0019438//aromatic compound biosynthetic process;GO:1901362//organic cyclic …
382252	8.68	7.04	6.94	6.35	6.38	6.43	4.84	5.84	5.94	4.55	4.28	5.09	2.75	4.2	2.64	3.27	2.4	3.97	4.29	12.51	13.16	3.54	4.08	4.49	5.59	5.56	4.84	A830080D01Rik	GO:0043229//intracellular organelle;GO:0044464//cell part;GO:0005622//intracellular;GO:0043227//membrane-bounded organelle;GO:0043226//organelle;GO:0044424//intracellular part;GO:0005623//cell;GO:0043231//intracellular membrane-bounded organelle;
11798	13.74	13.82	17.92	18	16.48	16.32	13.72	16.14	16.49	12.7	13.42	13.65	16.02	13.63	21.96	19.44	18.24	26.47	23.85	18.21	16.69	28.49	29.12	12.97	14.16	17.35	16.11	Xiap	GO:0010941//regulation of cell death;GO:0050794//regulation of cellular process;GO:0042981//regulation of apoptotic process;GO:0006464//cellular protein modification process;GO:0044267//cellular protein metabolic process;GO:0050789//regulation of biological process;GO:0044238//primary metabolic process;GO:0060548//negative regulation of cell death;GO:0008152//metabolic process;GO:0043067//regulat…
230753	90.52	90.99	85.05	85.26	75.75	75.73	74.79	79.12	68.07	70.34	60.75	61.12	50	51.53	33.3	31.67	34.83	33.26	30.87	95.51	89.47	52.65	52.82	67.11	68.04	65.32	63.19	Thrap3	GO:0019438//aromatic compound biosynthetic process;GO:0009058//biosynthetic process;GO:0008380//RNA splicing;GO:0023052//signaling;GO:0044271//cellular nitrogen compound biosynthetic process;GO:0010605//negative regulation of macromolecule metabolic process;GO:0006139//nucleobase-containing compound metabolic process;GO:0071383//cellular response to steroid hormone stimulus;GO:0050794//regulation…
109254	1.17	1.14	0.62	0.86	1.25	1.04	1.2	1.07	1.26	0.81	1.05	0.82	0.8	0.96	0.69	0.6	0.67	1.03	0.87	2.7	1.79	2.29	2.18	0.77	1.01	1.01	0.86	Adtrp	GO:0031224//intrinsic component of membrane;GO:0016020//membrane;GO:0044425//membrane part;
70549	4.01	4.22	4.86	4.28	5.52	5.35	5.49	5.91	5.67	4.97	6.62	7	5.72	6.45	3.04	2.86	2.26	1.63	2.25	3.07	2.8	8.03	8.04	7.37	6.18	6.61	5.63	Tln2
383619	4.78	6.93	7.03	8.18	10.95	10.81	10.9	10.62	11.68	10.82	6.48	6.47	3.04	3.17	1.89	1.26	1.89	2.11	2.2	8.94	8.28	3.37	3.57	6.64	7.69	4.92	4.5	Aim2	GO:0023052//signaling;GO:0019219//regulation of nucleobase-containing compound metabolic process;GO:0010556//regulation of macromolecule biosynthetic process;GO:0010950//positive regulation of endopeptidase activity;GO:0048583//regulation of response to stimulus;GO:0050794//regulation of cellular process;GO:0044089//positive regulation of cellular component biogenesis;GO:0051130//positive regulat…
216971	11.6	13.54	13.49	14.22	13.41	13.27	12.65	12.47	12.21	10.82	12.26	12.92	15.83	15.53	25.87	24.19	24.17	24.16	24.52	6.23	6.6	14.51	14.68	11.57	12.48	13.64	13.93	Fam222b
66241	40.86	52.46	58.95	54.77	65.37	66.22	67.08	62.03	58.69	69.48	58.3	54.89	50.37	58.34	40.94	35.68	33.73	35.95	37.38	29.58	31.38	35.61	34.18	59.61	58.47	54.83	63.08	Tmem9	GO:0051234//establishment of localization;GO:0051179//localization;GO:0005764//lysosome;GO:0044444//cytoplasmic part;GO:0031410//cytoplasmic vesicle;GO:0012505//endomembrane system;GO:0005770//late endosome;GO:0005622//intracellular;GO:0043227//membrane-bounded organelle;GO:0005768//endosome;GO:0000323//lytic vacuole;GO:0097708//intracellular vesicle;GO:0043231//intracellular membrane-bounded org…
72948	2.23	1.62	2.27	2.4	6.36	5.55	5.58	6.18	15.07	14.57	50.37	47.53	83.54	40.28	7.77	13.24	21.68	14.14	15.13	5.28	5.83	56.34	56.19	25.82	29.82	14.9	19.34	Tppp	GO:0044087//regulation of cellular component biogenesis;GO:0006996//organelle organization;GO:0031334//positive regulation of protein complex assembly;GO:0051130//positive regulation of cellular component organization;GO:0043254//regulation of protein complex assembly;GO:0007010//cytoskeleton organization;GO:0016043//cellular component organization;GO:0044089//positive regulation of cellular comp…
21881	103.46	83.37	81.36	80.83	77.59	79.61	82.81	77.54	77.28	82.08	84.95	84.35	64.53	69.62	51.1	56.58	63.65	52.22	66.02	77.59	83.15	30.09	32.08	79.54	74.3	83.28	86.48	Tkt	GO:0006739//NADP metabolic process;GO:0009117//nucleotide metabolic process;GO:0046483//heterocycle metabolic process;GO:0055086//nucleobase-containing small molecule metabolic process;GO:0006139//nucleobase-containing compound metabolic process;GO:1901360//organic cyclic compound metabolic process;GO:0019637//organophosphate metabolic process;GO:0034641//cellular nitrogen compound metabolic proc…
381399	0	0.03	0	0	0	0	0.06	0.03	0	0.03	0.03	0	0	0	0	0	0	0	0	0.03	0	0	0.03	0	0	0.03	0	Bpifb4	GO:0044424//intracellular part;GO:0005622//intracellular;GO:0005623//cell;GO:0044464//cell part;GO:0005488//binding;
257632	0.04	0.06	0.14	0.14	0.14	0.16	0.09	0.16	0.09	0.08	0.1	0.09	0.07	0.05	0.01	0.01	0.02	0.01	0.05	0.09	0.05	0.1	0.07	0.13	0.1	0.12	0.08	Nod2	GO:0008152//metabolic process;GO:1903725//regulation of phospholipid metabolic process;GO:0016064//immunoglobulin mediated immune response;GO:0051173//positive regulation of nitrogen compound metabolic process;GO:0009058//biosynthetic process;GO:0043551//regulation of phosphatidylinositol 3-kinase activity;GO:0044403//symbiosis, encompassing mutualism through parasitism;GO:0031347//regulation of …
66230	18.44	20.28	23.3	22.57	17.1	22	24.5	20.31	19.6	21.08	18.32	20.07	15.18	18.15	13.82	12.34	15.91	10.7	14.11	14.71	17.36	9.49	7.85	16.62	18.8	21.89	28.87	Mrps28	GO:0043227//membrane-bounded organelle;GO:0044464//cell part;GO:0043231//intracellular membrane-bounded organelle;GO:0032991//macromolecular complex;GO:0005622//intracellular;GO:0030529//intracellular ribonucleoprotein complex;GO:0043226//organelle;GO:0005623//cell;GO:0044424//intracellular part;GO:0043229//intracellular organelle;GO:1990904//ribonucleoprotein complex;
11651	125.33	143.31	123.59	119.88	115.74	112	118.47	106.89	100.27	116.52	92.74	86.93	62.15	71.75	27.39	30.44	28.2	25.84	27.44	112.62	113.18	54.74	52.87	113.46	104.15	101.31	105.22	Akt1
19727	8.28	10.2	9.1	9.8	10	10.27	10.07	10.55	10.82	10.76	13.02	12.22	11.69	13.21	14.07	14.06	14.25	10.45	10.98	6.68	5.78	6.02	6.03	11.09	11.57	9.96	11.01	Rfxank	GO:1901576//organic substance biosynthetic process;GO:0006351//transcription, DNA-templated;GO:0097659//nucleic acid-templated transcription;GO:0044237//cellular metabolic process;GO:0034645//cellular macromolecule biosynthetic process;GO:0009058//biosynthetic process;GO:0046483//heterocycle metabolic process;GO:0044249//cellular biosynthetic process;GO:0019438//aromatic compound biosynthetic pro…
192156	34	26.16	35.25	35.42	44.72	43.96	47.02	40.4	50.92	59.15	89.89	77.61	58.65	55.98	12.4	15.39	13.5	8.34	11.01	58.97	62.57	10.36	8.6	61	61.19	56.43	60.61	Mvd	GO:0009058//biosynthetic process;GO:0051186//cofactor metabolic process;GO:0006694//steroid biosynthetic process;GO:1901360//organic cyclic compound metabolic process;GO:0006790//sulfur compound metabolic process;GO:1901615//organic hydroxy compound metabolic process;GO:0044281//small molecule metabolic process;GO:0044255//cellular lipid metabolic process;GO:0008152//metabolic process;GO:0006720/…
74011	29.15	29.81	17.89	16.96	23.72	24.21	23.93	25.23	26.85	25.84	28.08	28.07	16.91	19.14	4.21	4.84	5.78	5.79	6.92	20.8	20.41	27.45	27.34	27.06	23.54	19.83	14.39	Slc25a27	GO:0006873//cellular ion homeostasis;GO:0032501//multicellular organismal process;GO:0008219//cell death;GO:0048878//chemical homeostasis;GO:0008283//cell proliferation;GO:0006875//cellular metal ion homeostasis;GO:0050789//regulation of biological process;GO:0012501//programmed cell death;GO:0019725//cellular homeostasis;GO:0050801//ion homeostasis;GO:0006915//apoptotic process;GO:0007423//senso…
432555	0.53	0.49	0.36	0.44	0.37	0.29	0.44	0.39	0.43	0.25	0.46	0.37	0.49	0.39	0.12	0.29	0.33	0.29	0.27	0.77	0.73	0.82	0.7	0.31	0.26	0.47	0.36	Gm5431	GO:0006950//response to stress;GO:0050896//response to stimulus;GO:0003824//catalytic activity;GO:0016787//hydrolase activity;
27274	0.58	0.96	0.64	0.95	0.83	0.85	0.81	0.92	0.81	0.77	1.7	1.46	1.49	1.47	1.69	1.72	1.74	1.81	2.13	1.17	0.99	2.92	2.29	0.73	1.09	1.21	1.07	Zfp354b	GO:0044271//cellular nitrogen compound biosynthetic process;GO:0006807//nitrogen compound metabolic process;GO:0009987//cellular process;GO:0009058//biosynthetic process;GO:0044237//cellular metabolic process;GO:0032774//RNA biosynthetic process;GO:0019438//aromatic compound biosynthetic process;GO:0043170//macromolecule metabolic process;GO:0006351//transcription, DNA-templated;GO:0046483//heter…
64051	24.2	26.85	14.01	14.83	33.37	33.67	33.28	33.61	43.18	42.22	60.59	61.47	52.49	41.21	5.35	8.26	11.62	5.44	6.6	25.77	28.14	120.69	116.12	52.26	50.35	34.96	33.11	Sv2a	GO:0007154//cell communication;GO:0030003//cellular cation homeostasis;GO:0098771//inorganic ion homeostasis;GO:0065007//biological regulation;GO:0023052//signaling;GO:0055080//cation homeostasis;GO:0006873//cellular ion homeostasis;GO:0055065//metal ion homeostasis;GO:0006875//cellular metal ion homeostasis;GO:0042592//homeostatic process;GO:0065008//regulation of biological quality;GO:0009987//…
78076	0	0	0	0	0	0	0	0	0	0	0	0	0	0	0	0	0	0	0	0.1	0	0	0	--	--	--	--	--	--
327987	13.29	13.09	12.37	12.56	12.82	11.83	9.77	12.31	13.91	11	11.86	12.38	11.76	11.84	10.81	8.86	8.89	9.08	9.3	19.05	16.97	15.5	15.97	12.66	12.71	14.39	10.62	Med13	GO:0010467//gene expression;GO:0071310//cellular response to organic substance;GO:0090304//nucleic acid metabolic process;GO:0023052//signaling;GO:0071495//cellular response to endogenous stimulus;GO:0033993//response to lipid;GO:0009719//response to endogenous stimulus;GO:0097659//nucleic acid-templated transcription;GO:0044249//cellular biosynthetic process;GO:0006366//transcription from RNA po…
29849	0	0	0	0	0	0	0	0	0	0	0	0	0	0	0	0	0	--	--	--	--	--	--	--	--	--	--	--	--
19165	6.29	6.28	6.93	6.77	8.75	8.22	8.56	9.57	8.63	9.39	8.39	8.98	9.57	12.95	12.83	12.75	14.2	11.87	13.14	3.57	3.65	11.55	10.48	9.1	10.28	10.49	11.78	Psen2
634650	0.05	0.09	0.05	0.07	0.17	0.05	0.11	0.09	0.11	0.11	0.24	0.24	0.43	0.11	0.26	0.37	1.13	0.41	0.43	0.08	0.02	0.02	0.1	0.05	0.09	0.31	0.19	Gbp11	GO:0009605//response to external stimulus;GO:0017038//protein import;GO:0034613//cellular protein localization;GO:0031399//regulation of protein modification process;GO:0044403//symbiosis, encompassing mutualism through parasitism;GO:0072594//establishment of protein localization to organelle;GO:0042325//regulation of phosphorylation;GO:0044237//cellular metabolic process;GO:0051241//negative reg…
71367	0	0	0.09	0.04	0.05	0	0	0.04	0.04	0.04	0	0	0.04	0	0	0	0	0	0	0.05	0.09	0.71	0.33	0	0.13	0.18	0.13	Chst9	GO:0044237//cellular metabolic process;GO:0009987//cellular process;GO:0008152//metabolic process;GO:0071704//organic substance metabolic process;GO:0044238//primary metabolic process;GO:0043227//membrane-bounded organelle;GO:0016020//membrane;GO:0044425//membrane part;GO:0005623//cell;GO:0043226//organelle;GO:0044464//cell part;GO:0031224//intrinsic component of membrane;GO:0043231//intracellula…
14419	0.82	0.18	0.26	0.18	0.18	0.45	0.18	0.27	0.54	0.53	0.53	0.09	0.36	0.36	0.08	0.08	0.17	0.09	0.09	1	0.63	0.57	0.09	0.27	0.62	0.46	0.18	Gal	GO:0048519//negative regulation of biological process;GO:0010243//response to organonitrogen compound;GO:0044238//primary metabolic process;GO:1901700//response to oxygen-containing compound;GO:0007165//signal transduction;GO:0006915//apoptotic process;GO:0042221//response to chemical;GO:0048731//system development;GO:0008211//glucocorticoid metabolic process;GO:0009987//cellular process;GO:00066…
12028	110.3	118.33	107.87	106.65	114.69	114.26	124.41	113.05	111.06	124.28	133.53	137.3	93.62	95.62	57.87	57.97	62.55	44.11	48.13	83.52	90.44	30.22	31.78	111.28	110.77	113.75	143.65	Bax	GO:0008285//negative regulation of cell proliferation;GO:0001783//B cell apoptotic process;GO:0051050//positive regulation of transport;GO:0034976//response to endoplasmic reticulum stress;GO:0006919//activation of cysteine-type endopeptidase activity involved in apoptotic process;GO:0048869//cellular developmental process;GO:0006874//cellular calcium ion homeostasis;GO:0043280//positive regulati…
15972	0	0	0	0	0	0.11	0	0	0	0	0	0	0	0.06	0	0	0	0	0	0.15	0	0	0	0	0	0	0	Ifna9	GO:0002263//cell activation involved in immune response;GO:0002366//leukocyte activation involved in immune response;GO:0046649//lymphocyte activation;GO:0002376//immune system process;GO:0006952//defense response;GO:0045321//leukocyte activation;GO:0001775//cell activation;GO:0006955//immune response;GO:0009987//cellular process;GO:0006950//response to stress;GO:0050896//response to stimulus;GO:…
239420	1.53	1.16	1.17	1.18	1.56	1.21	1.01	1.35	1.79	1.34	2.76	3.07	3.68	2.78	0.45	0.52	0.61	0.42	0.49	0.38	0.35	1.52	1.53	2.04	1.72	2.08	1.54	Csmd3
216616	1.72	0.74	0.41	0.35	0.48	0.24	0.47	0.45	0.71	0.61	0.5	0.45	1.17	0.86	2.16	3.52	2.54	2.54	3.17	1.39	1.88	8.3	8.38	0.71	0.76	0.18	0.82	Efemp1	GO:0006139//nucleobase-containing compound metabolic process;GO:0006468//protein phosphorylation;GO:0097659//nucleic acid-templated transcription;GO:0007275//multicellular organism development;GO:0006796//phosphate-containing compound metabolic process;GO:0006725//cellular aromatic compound metabolic process;GO:0008152//metabolic process;GO:0090304//nucleic acid metabolic process;GO:0044271//cell…
72123	5.45	4.31	3.7	4.26	4.81	4.65	5	5.38	5.15	5.31	4.71	5.12	3.89	3.87	4.48	4.99	5.31	4.92	5.3	4.76	5.2	2.91	3.1	5	5.5	4.47	4.93	Ccdc71l
384198	0.42	0.37	1.14	1.73	0.7	0.89	0.96	0.97	0.61	0.48	0.28	0.28	0.7	1.52	0.35	0	0.18	0.27	0.25	0.08	0.09	0.15	0	0.19	0.27	0.33	0.5	Fam47e
210009	4.58	4.89	4.24	4.21	3.85	3.43	3.37	4.04	3.42	3.34	5.28	5.45	3.86	4.56	3.92	3.43	3.46	3.58	4.33	5.35	5.79	5.14	5.16	3.69	3.58	4.16	3.62	Mtrr
434223	0.01	0	0.03	0	0.01	0.01	0.03	0	0.01	0.01	0.02	0.05	0.08	0.04	0.01	0.04	0.05	0.03	0.01	0.11	0.13	0.19	0.11	0.04	0	0.04	0.01	Gm1966
57753	6.33	7	7.74	7.09	6.27	6.41	4.82	6.72	5.09	5.66	8.69	8.5	5.68	6.89	5.79	5.52	6.1	5.9	6.53	8.08	8.38	6.34	6.41	5.9	6.08	6.34	6.5	Noc3l	GO:0030154//cell differentiation;GO:0032502//developmental process;GO:0048869//cellular developmental process;GO:0009987//cellular process;GO:0044422//organelle part;GO:0044424//intracellular part;GO:0044451//nucleoplasm part;GO:0044464//cell part;GO:0043233//organelle lumen;GO:0016604//nuclear body;GO:0044428//nuclear part;GO:0043227//membrane-bounded organelle;GO:0005622//intracellular;GO:00432…
20983	9.64	3.59	3.52	3	3.17	3.56	2.85	3.1	3.48	3.18	5.06	4.77	6.75	2.91	0.07	0.04	0.01	0.06	0.06	4.61	5.64	97.8	102.76	2.4	3.08	4.49	3.65	Syt4	GO:0065007//biological regulation;GO:0017156//calcium ion regulated exocytosis;GO:0061025//membrane fusion;GO:0006996//organelle organization;GO:0065008//regulation of biological quality;GO:0061024//membrane organization;GO:0006887//exocytosis;GO:0048284//organelle fusion;GO:0016192//vesicle-mediated transport;GO:0016050//vesicle organization;GO:0016043//cellular component organization;GO:0045055…
269682	7.94	8.39	6.95	7.52	6.86	7	6.02	7.17	6.43	6.19	6.5	7.46	8.57	7.78	5.16	4.83	5.3	4.44	5.01	8.09	7.41	10.93	11.89	8.45	8.06	8.77	7.69	Golga3	GO:0032502//developmental process;GO:0022414//reproductive process;GO:0051704//multi-organism process;GO:0032501//multicellular organismal process;GO:0048609//multicellular organismal reproductive process;GO:0007276//gamete generation;GO:0019953//sexual reproduction;GO:0048232//male gamete generation;GO:0044703//multi-organism reproductive process;GO:0032504//multicellular organism reproduction;G…
22355	1.53	1.22	1.25	1.19	0.79	0.86	0.94	0.74	1.11	0.98	1.99	2.21	1.26	1.81	0.16	0.07	0.04	0.04	0.06	0.64	0.56	4.02	3.99	1.05	1.33	0.91	1.01	Vipr2	GO:1900544//positive regulation of purine nucleotide metabolic process;GO:0065007//biological regulation;GO:0030801//positive regulation of cyclic nucleotide metabolic process;GO:0051349//positive regulation of lyase activity;GO:0030802//regulation of cyclic nucleotide biosynthetic process;GO:0009987//cellular process;GO:0019220//regulation of phosphate metabolic process;GO:1900371//regulation of…
20716	0.59	0.61	3.22	2.77	6.44	6.31	6.63	6.29	6.39	7.05	5.55	6.38	15.65	20.14	3.43	4.12	7.93	5.7	2.7	0.53	0.41	1.28	1.28	5.61	7.29	8.71	10.41	Serpina3n
320802	0.02	0.07	0.31	0.31	0.54	0.52	0.61	0.49	1.3	1.12	3.01	2.48	2.47	2.54	0.14	0.05	0.05	0	0.02	0.17	0.09	7.32	6.46	1.1	1.44	1.05	1.1	Ifitm10
71131	4.69	4.44	3.89	3.39	3.12	3.49	3.52	3.1	2.86	2.38	3.05	3.24	2.58	2.91	2.1	2.17	2.06	1.68	2.2	4.87	4.12	3.52	3.36	3.15	2.89	2.68	2.58	Zfp689	GO:0044249//cellular biosynthetic process;GO:0048856//anatomical structure development;GO:0019438//aromatic compound biosynthetic process;GO:0006351//transcription, DNA-templated;GO:0018130//heterocycle biosynthetic process;GO:0044238//primary metabolic process;GO:0008152//metabolic process;GO:0044237//cellular metabolic process;GO:0097659//nucleic acid-templated transcription;GO:0044271//cellula…
214951	10.42	8.18	8.52	7.85	9.82	10.31	11.69	10.66	13.31	14.22	11.55	12.25	16.68	17.1	7.94	10.91	9.9	7.63	8.2	4.41	5.46	29.13	27.07	13.73	13.2	11.42	13.59	Rhbdl1	GO:0006807//nitrogen compound metabolic process;GO:0071704//organic substance metabolic process;GO:1901564//organonitrogen compound metabolic process;GO:0008152//metabolic process;GO:0044238//primary metabolic process;GO:0019538//protein metabolic process;GO:0043170//macromolecule metabolic process;GO:0031224//intrinsic component of membrane;GO:0044425//membrane part;GO:0016020//membrane;GO:00167…
66129	4.59	2.42	4.43	4.17	3.21	4.4	3.46	4.14	4.26	3.62	3.53	3.65	5.95	5.63	8.17	5.91	8.98	9.07	8.65	4.71	4.15	10.97	10.63	4.01	3.87	4.3	4.3	Aaed1
73191	0.11	0	0	0	0	0	0.05	0	0	0	0.05	0	0	0	0.02	0	0	0	0.03	1.59	1.26	0.08	0.06	0	0	0	0	Fezf1	GO:0009952//anterior/posterior pattern specification;GO:0048870//cell motility;GO:0008152//metabolic process;GO:0006139//nucleobase-containing compound metabolic process;GO:0016070//RNA metabolic process;GO:0007399//nervous system development;GO:0042330//taxis;GO:0030154//cell differentiation;GO:1901576//organic substance biosynthetic process;GO:0050896//response to stimulus;GO:0034645//cellular …
76293	145.42	129.61	90.71	88.42	31.68	31.08	37.07	32.46	21.25	23.91	23.95	24.1	13.69	4.61	1.28	1.78	0.19	0.35	0.39	395.33	405.1	0.94	1.31	20.43	22.14	40.28	46.01	Mfap4	GO:0022610//biological adhesion;GO:0031012//extracellular matrix;GO:0044421//extracellular region part;GO:0005576//extracellular region;
12262	2.89	1.16	1.48	1.15	1.87	1.51	2.01	1.45	1.28	1.54	10.22	9.22	28.96	5.65	2.91	4.3	7.08	3.43	3.46	23.34	25.19	15.19	12.61	4.52	3.92	2.73	7.16	C1qc
195646	0.51	0.16	0.16	0.11	0.11	0.16	0.16	0.16	0	0.18	0.03	0.48	0.29	0.03	0	0.03	0	0.05	0	0.19	0.11	0.65	0.81	0.08	0.29	0.19	0.31	Hs3st2	GO:0009059//macromolecule biosynthetic process;GO:1901564//organonitrogen compound metabolic process;GO:0043170//macromolecule metabolic process;GO:0048511//rhythmic process;GO:0006807//nitrogen compound metabolic process;GO:1901135//carbohydrate derivative metabolic process;GO:0044238//primary metabolic process;GO:1901576//organic substance biosynthetic process;GO:1901566//organonitrogen compoun…
16527	1.77	1.07	0.81	0.9	1.36	1.34	1.23	1.19	1.66	1.61	3.34	3.55	4.07	1.81	0.28	0.38	0.03	0.14	0.06	0.64	1.04	42.66	39.71	1.79	2.11	2.15	2.45	Kcnk3	GO:0032502//developmental process;GO:0098771//inorganic ion homeostasis;GO:0072503//cellular divalent inorganic cation homeostasis;GO:0007399//nervous system development;GO:0055080//cation homeostasis;GO:0006810//transport;GO:0032501//multicellular organismal process;GO:0051234//establishment of localization;GO:0006874//cellular calcium ion homeostasis;GO:0048878//chemical homeostasis;GO:0010043/…
319185	0	0	0	0	0.27	0	0	0.27	0.51	0	0	0	0	0	0.41	0.74	0	0.57	0	0.88	0.36	0.46	0	0	0	0	0	Hist1h2bl	GO:0034728//nucleosome organization;GO:0071840//cellular component organization or biogenesis;GO:0043933//macromolecular complex subunit organization;GO:0009987//cellular process;GO:0051276//chromosome organization;GO:0006325//chromatin organization;GO:0071824//protein-DNA complex subunit organization;GO:0006996//organelle organization;GO:0016043//cellular component organization;GO:0044427//chrom…
22227	0.23	0.3	0.04	0.04	0.07	0.15	0.22	0.19	0.04	0.15	0.07	0.04	0.15	0.07	0	0	0	0	0	0.38	0.56	0.67	0.54	0.11	0.22	0.15	0	Ucp1	GO:0044237//cellular metabolic process;GO:0008152//metabolic process;GO:0050896//response to stimulus;GO:0044249//cellular biosynthetic process;GO:0032502//developmental process;GO:0006725//cellular aromatic compound metabolic process;GO:0044260//cellular macromolecule metabolic process;GO:0032774//RNA biosynthetic process;GO:1901360//organic cyclic compound metabolic process;GO:0071704//organic …
19252	39.2	38.59	47.43	46.75	72.58	72.87	75.7	72.25	81.18	84.29	29.6	25.87	31.73	66.11	29.52	34.03	21.16	29.21	24.81	32.55	34.94	33.21	31.48	79.52	64.38	79.98	75.75	Dusp1
320022	0.21	0.12	0.04	0.02	0.08	0.1	0.06	0.04	0.04	0.04	0.08	0.08	0	0.08	0.02	0.04	0.02	0.02	0	0.1	0.04	0.09	0.04	0.14	0.06	0.08	0.04	Ccdc79	GO:0005488//binding;
68001	20.12	20.5	28.77	30.31	21.62	22.91	24.5	20.48	13.74	18.99	16.48	16.38	15.56	25.82	17.7	15.47	22.01	18.45	20.16	18.11	20.3	13.61	13.94	15.42	18.39	20.45	20.72	1110004E09Rik	GO:0005623//cell;GO:0044444//cytoplasmic part;GO:0043226//organelle;GO:0043229//intracellular organelle;GO:0044464//cell part;GO:0043227//membrane-bounded organelle;GO:0005622//intracellular;GO:0044424//intracellular part;GO:0043231//intracellular membrane-bounded organelle;GO:0005737//cytoplasm;
208151	5.29	2.36	2.59	2.31	4.28	3.84	3.86	4.3	6.88	6.53	12.98	14.92	19.19	15.85	1.15	1.04	1.59	1.31	1.46	0.69	0.78	2.03	1.62	8.2	7.19	2.71	2.44	Tmem132b
74012	11.1	11.5	13.35	13.8	13.38	13.05	12.42	12.94	12.18	12.39	11.35	10.22	8.55	9.45	4.89	4.83	4.36	3.82	4.58	7.82	8.37	2.5	2.59	11.54	12.64	14.28	14.92	Rap2b	GO:0030029//actin filament-based process;GO:0019220//regulation of phosphate metabolic process;GO:0016043//cellular component organization;GO:0023014//signal transduction by protein phosphorylation;GO:0050789//regulation of biological process;GO:0006753//nucleoside phosphate metabolic process;GO:0071704//organic substance metabolic process;GO:0045859//regulation of protein kinase activity;GO:0031…
108089	23.4	27.29	22.63	23.47	26.91	26.45	24.29	26.04	28.72	27.37	26.98	28.99	25.05	24.59	5.59	6.09	5.85	6.23	5.18	23.01	20.86	7.74	7.93	29.92	28.57	28.36	24.81	Rnf144a
272009	3.21	2.36	2.21	2.18	2.38	3.2	2.68	3.06	2.97	3.28	4.77	3.92	2.61	4.35	0.69	0.56	0.41	0.58	0.92	1.93	1.6	6.03	5.78	3.36	3.54	2.77	2.31	Srsf12
50875	19.22	20.15	24.46	25.26	20.62	20.3	18.86	19.83	19.69	17.98	16.23	16	17.25	19.67	17.54	16.48	14.8	19.17	17.77	29.07	28.93	15.52	15.26	16.42	17.95	19.56	18.97	Tmod3
16716	0.96	0.67	1.61	1.28	1.3	1.22	1.17	1.07	1.47	1.32	2.26	2.87	2.17	3.75	0.13	0.18	0.15	0.11	0.1	1.65	1.72	1.31	1.14	1.45	1.85	2.42	3.13	Ky
66962	7.88	7.37	7.81	8	8.45	7.58	8.72	8.17	7.21	7.56	8.24	7.38	7.27	5.5	8.51	8.43	8.72	7.82	7.76	6.6	7.46	8.72	8.99	7.83	7.35	7.27	7.97	Swsap1	GO:1901564//organonitrogen compound metabolic process;GO:0019637//organophosphate metabolic process;GO:0055086//nucleobase-containing small molecule metabolic process;GO:1901292//nucleoside phosphate catabolic process;GO:0006753//nucleoside phosphate metabolic process;GO:0043170//macromolecule metabolic process;GO:0044260//cellular macromolecule metabolic process;GO:0006195//purine nucleotide cat…
546912	0	0	0	0	0	0	0	0	0	0	0	0	0.01	0	0	0	0	--	--	--	--	--	--	--	--	--	--	--	--
58520	35.74	32.6	45.65	46.75	45.85	49.71	52.11	50.39	57.33	60.01	71.54	74.75	53.64	59.41	30.57	27.77	36.61	34.14	34.12	44.3	47.83	57.66	56.2	50.1	58.39	53.53	61.79	0610007P14Rik	GO:0008610//lipid biosynthetic process;GO:1901362//organic cyclic compound biosynthetic process;GO:0008202//steroid metabolic process;GO:1901360//organic cyclic compound metabolic process;GO:0071704//organic substance metabolic process;GO:0006629//lipid metabolic process;GO:0008152//metabolic process;GO:0006694//steroid biosynthetic process;GO:0009058//biosynthetic process;GO:1901576//organic sub…
100042939	0	0	0	0	0	0	0	0	0.16	0.05	0	0	0	0.04	0	0	0.05	0	0	0	0	0.06	0	0	0	0	0	Gm14479	GO:0009987//cellular process;GO:1901360//organic cyclic compound metabolic process;GO:0044260//cellular macromolecule metabolic process;GO:0006725//cellular aromatic compound metabolic process;GO:0043170//macromolecule metabolic process;GO:0044237//cellular metabolic process;GO:0090304//nucleic acid metabolic process;GO:0044238//primary metabolic process;GO:0006807//nitrogen compound metabolic pr…
100504429	0	0	0	0	0	0	0.12	0	0	0	0	0	0	0	0.06	0	0	0	0.06	0.17	0.1	0	0	0	0	0.06	0	Spin2d
100040276	0	0	0	0	0	0	0	0	0.05	0	0	0	0	0	0	0	0.05	--	--	--	--	--	--	0	0	0.05	0.12	Gm11595
100504491	0.95	0.86	1.76	2.14	1.3	1.15	1.99	1.58	1.37	0.92	2.85	1.88	2.1	2.58	1.2	2.03	0.48	1.6	1.9	0.58	0.58	3.29	3.4	0.72	0.85	1.62	1.41	Dcdc2b
317652	0	0	0	0	0	0	0	0	0	0	0	0	0	0	0	0	0	--	--	--	--	--	--	--	--	--	--	--	--
98682	4.41	5.28	3.51	3.62	5.33	5.85	5.15	5.86	8.31	7.94	11.1	11.12	11.28	8.89	1.43	1.88	2.76	1.78	1.9	7.01	5.9	18.7	17.85	8.84	8.66	7.67	6.25	Mfsd6	GO:0016020//membrane;GO:0031224//intrinsic component of membrane;GO:0044425//membrane part;
246228	1.09	0.98	1.35	1.67	1.93	2.15	2.75	1.98	2.51	3.2	5.47	5.75	14.76	12.02	15.45	16.65	16.07	11.07	12.1	2.02	3.04	8.86	7.07	2.88	3.1	2.98	4.12	Vwa1	GO:0009987//cellular process;GO:0071840//cellular component organization or biogenesis;GO:0016043//cellular component organization;GO:0043062//extracellular structure organization;GO:0005576//extracellular region;GO:0044421//extracellular region part;GO:0031012//extracellular matrix;GO:0005578//proteinaceous extracellular matrix;GO:0005488//binding;GO:0005515//protein binding;
217138	0	0	0	0	0.04	0.04	0	0	0	0	0	0.04	0	0.04	0	0	0	0.04	0	0	0	0	0.05	0	0	0.04	0	Prr15l
320997	0.4	0.12	0.14	0.07	0.09	0.12	0.05	0.12	0	0	0.02	0.02	0.02	0	0	0	0	0	0	0	0	0	0	0.09	0	0.05	0.05	Cyp4f39	GO:0046906//tetrapyrrole binding;GO:0043169//cation binding;GO:0046872//metal ion binding;GO:0016491//oxidoreductase activity;GO:0003824//catalytic activity;GO:0046914//transition metal ion binding;GO:0097159//organic cyclic compound binding;GO:1901363//heterocyclic compound binding;GO:0005488//binding;GO:0043167//ion binding;
433294	0.06	0.23	0.17	0.34	0.06	0.06	0	0.11	0.17	0.22	0.56	0.17	0.06	0.17	0	0	0.05	0	0	0.12	0.06	0	0	0.23	0.22	0.06	0.11	Mettl21c
224860	10.81	11.8	7.72	8.59	9.57	9.24	9.4	9.12	8.74	8.28	5.99	5.77	4.51	5.19	2.87	2.41	1.43	2.54	2.33	15.94	14.9	10.99	10.69	8.84	8.24	7.48	5.76	Plcl2	GO:0007154//cell communication;GO:0050789//regulation of biological process;GO:0007165//signal transduction;GO:0051716//cellular response to stimulus;GO:0008152//metabolic process;GO:0009987//cellular process;GO:0065007//biological regulation;GO:0044238//primary metabolic process;GO:0050794//regulation of cellular process;GO:0023052//signaling;GO:0050896//response to stimulus;GO:0044464//cell par…
258730	0	0	0	0.06	0	0	0	0	0	0	0	0	0	0	0	0	0	0	0	0.07	0	0	0	0	0	0	0	Olfr483	GO:0009987//cellular process;GO:0007154//cell communication;GO:0016020//membrane;GO:0004888//transmembrane signaling receptor activity;GO:0038023//signaling receptor activity;GO:0004871//signal transducer activity;GO:0099600//transmembrane receptor activity;GO:0004872//receptor activity;GO:0060089//molecular transducer activity;
67704	39.84	42.22	76.03	80.89	65.16	68.18	73	70.06	56.63	64.36	80.09	76.26	72.94	67.95	94.4	92.81	104.57	65.51	72.66	15.37	22.96	32.27	32.76	57.41	61.51	57.01	77.59	1810037I17Rik
232174	182.91	187.79	289.41	287.04	143.27	145.38	135.7	146.99	48.9	50.24	16.96	18.15	18.67	31.14	4.25	3.22	2.77	3.11	2.41	4.18	5.9	6.19	6.5	44.22	47.77	138.28	133.86	Cyp26b1	GO:0051704//multi-organism process;GO:0009056//catabolic process;GO:0044703//multi-organism reproductive process;GO:0061061//muscle structure development;GO:0007517//muscle organ development;GO:0007154//cell communication;GO:0014902//myotube differentiation;GO:0048232//male gamete generation;GO:0033993//response to lipid;GO:0050789//regulation of biological process;GO:0051146//striated muscle cel…
13196	16.22	12.75	12.05	12.27	11.85	11.76	11.58	12.86	9.73	9.03	7.61	7.8	8.52	8.58	14.08	11.4	13.72	12.05	13.66	5.66	5.03	10.12	10.13	10.51	10.15	12.91	12.99	Asap1	GO:0000902//cell morphogenesis;GO:0022607//cellular component assembly;GO:0009987//cellular process;GO:0032502//developmental process;GO:0009653//anatomical structure morphogenesis;GO:0050794//regulation of cellular process;GO:0048858//cell projection morphogenesis;GO:0009966//regulation of signal transduction;GO:0065007//biological regulation;GO:0016043//cellular component organization;GO:004885…
70350	375.89	319.5	240.67	233.07	208.73	215.97	216.82	188.76	187.72	232.3	167.8	163.9	113.02	111.65	2.04	1.23	1.08	0.57	1.31	518.42	537.05	10.38	8.94	223.73	229.28	192.24	202.99	Basp1
268752	6.52	6.15	6.95	6.55	5.86	5.86	4.08	5.98	5.31	5.18	3.43	4.13	9.48	7.2	5.39	3.37	4.8	3.68	3.78	3.58	3.02	3.37	3.74	7.29	5.59	6.54	4.32	Wdfy2
213011	1.48	1.13	1.31	0.91	1.12	0.92	0.91	0.94	1.18	1.22	2.16	2.28	1.62	1.74	1.2	1.82	1.36	1.14	1.47	2.9	2.91	3.79	3.23	1.24	1.88	1.23	1.58	Zfp583	GO:0018130//heterocycle biosynthetic process;GO:0044260//cellular macromolecule metabolic process;GO:1901360//organic cyclic compound metabolic process;GO:0034654//nucleobase-containing compound biosynthetic process;GO:1901362//organic cyclic compound biosynthetic process;GO:0010467//gene expression;GO:0009059//macromolecule biosynthetic process;GO:0034641//cellular nitrogen compound metabolic pr…
217666	6.04	5.81	7.2	6.71	6.79	6.66	6.42	5.56	6.22	5.84	5.12	5.5	4.53	5.11	6.12	6.16	6.66	8.36	8.55	5.7	5.24	5.43	5.63	5.97	6.24	5.56	6.08	L2hgdh	GO:0006807//nitrogen compound metabolic process;GO:0043170//macromolecule metabolic process;GO:0008152//metabolic process;GO:0071704//organic substance metabolic process;GO:1901564//organonitrogen compound metabolic process;GO:0044238//primary metabolic process;GO:0019538//protein metabolic process;GO:0016020//membrane;GO:0043227//membrane-bounded organelle;GO:0043229//intracellular organelle;GO:…
434341	0.05	0.05	0.11	0.09	0.1	0.09	0.11	0.08	0.03	0.02	0.06	0.08	0.24	0.15	0.05	0.14	0.08	0.1	0.09	0.06	0.02	0.09	0.21	0.03	0.06	0.2	0.13	Nlrc5
230597	10.81	12.39	9.79	10.71	11.89	11.62	11.47	11.77	13	12.69	10.71	12.35	10.26	10.49	9.08	8.48	8.57	9.9	10.1	12.56	12.15	32.31	32.18	11.65	12.26	10.3	10.34	Zfyve9	GO:0071560//cellular response to transforming growth factor beta stimulus;GO:0070887//cellular response to chemical stimulus;GO:0007179//transforming growth factor beta receptor signaling pathway;GO:0071705//nitrogen compound transport;GO:0051179//localization;GO:0042886//amide transport;GO:0046907//intracellular transport;GO:0072594//establishment of protein localization to organelle;GO:0006810/…
320091	2.91	2.93	2.12	1.88	1.81	1.81	2.08	1.96	3.02	2.36	6.45	7.03	10.57	8.25	3.8	4.56	5.39	3.17	4.67	0.64	0.97	3.29	3.44	3.35	3.68	3.91	4.09	Ano4
330188	0.18	0.13	0.11	0.09	0.24	0.12	0.23	0.12	0.11	0.14	0.2	0	0.74	0.03	0.03	0.06	0	0	0	0.33	0.3	5.85	5.72	0.06	0.32	0.21	0.12	Ccdc63
102657	17.98	20.38	15.89	16.8	16.36	16.86	17.73	16.03	11.26	12.71	17.12	16.42	9.24	13.16	2.31	2.47	2.07	1.33	2.41	6.87	7.42	2.51	2.65	13.18	13.09	7.71	10.49	Cd276	GO:0042089//cytokine biosynthetic process;GO:0001503//ossification;GO:0031324//negative regulation of cellular metabolic process;GO:0060255//regulation of macromolecule metabolic process;GO:0042107//cytokine metabolic process;GO:0051241//negative regulation of multicellular organismal process;GO:0002376//immune system process;GO:0007275//multicellular organism development;GO:0009889//regulation o…
241732	6.2	5.29	5.09	5.05	6.45	5.61	6.08	6.78	6.09	6.04	6.65	6.42	5.25	5.96	6.06	5.86	5.12	6.06	6.28	3.94	4.27	4.4	3.79	6.44	6.98	5.57	5.74	Tspyl3	GO:0006325//chromatin organization;GO:0034728//nucleosome organization;GO:0006996//organelle organization;GO:0071824//protein-DNA complex subunit organization;GO:0071840//cellular component organization or biogenesis;GO:0016043//cellular component organization;GO:0043933//macromolecular complex subunit organization;GO:0009987//cellular process;GO:0051276//chromosome organization;
13589	45.99	46.45	49.91	47.46	47.43	47.23	47.01	49.29	47.34	44.24	46.66	44.77	31.64	31.41	22.19	22.16	20.85	19.07	20.94	49.39	48.85	11.64	12.24	44.09	45.35	44.01	46.67	Mapre1	GO:0033365//protein localization to organelle;GO:0072698//protein localization to microtubule cytoskeleton;GO:0051128//regulation of cellular component organization;GO:0031111//negative regulation of microtubule polymerization or depolymerization;GO:0051129//negative regulation of cellular component organization;GO:0050789//regulation of biological process;GO:0033043//regulation of organelle orga…
68612	112.71	107.27	105.41	99.1	82.43	85.74	94.04	86.24	55.79	58.62	64.77	58.7	17.66	19.59	2.76	1.29	2.03	3.06	1.76	209.15	196.22	2.83	2.34	55.86	65.48	48.18	62.68	Ube2c	GO:0007096//regulation of exit from mitosis;GO:1901564//organonitrogen compound metabolic process;GO:0010564//regulation of cell cycle process;GO:0070647//protein modification by small protein conjugation or removal;GO:0010498//proteasomal protein catabolic process;GO:0044267//cellular protein metabolic process;GO:0044265//cellular macromolecule catabolic process;GO:0044237//cellular metabolic pr…
228026	4.63	2.67	3.87	3.65	4.38	4.74	4.42	4.67	3.92	4.36	5.88	5.29	6.46	6.43	10.05	7.8	8.36	6.66	8.75	2.27	2.74	4.1	4.2	5.23	5.18	6.89	7.29	Pdk1	GO:0006950//response to stress;GO:0006807//nitrogen compound metabolic process;GO:0036211//protein modification process;GO:0005996//monosaccharide metabolic process;GO:0019538//protein metabolic process;GO:0007165//signal transduction;GO:0006979//response to oxidative stress;GO:0050789//regulation of biological process;GO:1901564//organonitrogen compound metabolic process;GO:0044267//cellular pro…
381974	0	0.03	0	0	0	0	0	0	0	0	0	0	0	0	0	0	0	0	0	0.03	0.07	0	0	--	--	--	--	--	--
56774	0	0	0	0	0	0	0	0	0	0	0	0	0	0	0.02	0	0	0	0	0	0.02	0	0	--	--	--	--	--	--
211151	30.61	31.86	30.88	30.75	32.15	30.29	39.02	37.38	27.88	36.01	45.36	40.47	37.7	38.59	35.4	34.99	40.68	44.74	44.35	45.42	44.34	34.27	36.23	34.07	32.13	32.29	39.06	Churc1	GO:0008152//metabolic process;GO:0044249//cellular biosynthetic process;GO:0043170//macromolecule metabolic process;GO:0034654//nucleobase-containing compound biosynthetic process;GO:0006351//transcription, DNA-templated;GO:0006139//nucleobase-containing compound metabolic process;GO:0071704//organic substance metabolic process;GO:0019438//aromatic compound biosynthetic process;GO:0044238//primar…
212085	0	0	0	0	0	0	0	0	0	0	0	0	0	0	0.02	0	0	0.04	0	0.02	0	0	0	--	--	--	--	--	--
114128	25.83	29.79	35.56	34.29	30.14	30.27	32.14	30.82	43.87	43.07	63.49	63.15	61.63	62.3	74.33	77.31	95.73	95.4	124.92	18.62	18.9	42.78	43.33	26.8	31.15	45.23	36.39	Laptm4b	GO:0016020//membrane;GO:0005488//binding;
320027	1.22	1.58	0.64	0.61	1.21	0.95	1.11	1.3	1.12	1.06	0.38	0.45	0.47	0.77	0.07	0.09	0.02	0.02	0.02	0.18	0.16	4.83	4.75	1.04	1.1	0.57	0.32	Fstl4	GO:0043169//cation binding;GO:0005488//binding;GO:0043167//ion binding;
258835	0	0	0	0.05	0	0	0	0	0	0	0	0	0	0	0	0	0	0	0	0	0.05	0	0	0	0	0	0	Olfr1130	GO:0007166//cell surface receptor signaling pathway;GO:0050789//regulation of biological process;GO:0051716//cellular response to stimulus;GO:0009987//cellular process;GO:0065007//biological regulation;GO:0007165//signal transduction;GO:0050896//response to stimulus;GO:0023052//signaling;GO:0050794//regulation of cellular process;GO:0007154//cell communication;GO:0016020//membrane;GO:0004872//rec…
319262	5.46	5.67	3.72	4.78	4.75	4.46	4.63	4.57	4.39	4.73	3.91	4.55	3.19	3.8	3.08	3.05	3.69	2.62	3.81	2.7	2.46	4.17	3.79	4.36	4.02	4.3	4.28	Fchsd1
71373	0.53	0.35	0.67	0.86	0.58	0.6	0.54	0.63	0.9	0.83	1.13	1.01	1.59	2	1.72	1.84	1.08	1.4	1.6	0.55	0.25	4.9	6.35	0.6	0.69	1.2	0.91	Prr16
74018	15	13.93	13.06	13.47	14.18	12.45	12.35	14.51	14.86	13.13	13.64	13.99	14.25	14.26	8.73	8.53	8.78	8.82	7.89	16.73	15.82	46.69	48.51	15.88	14.12	15.49	12.99	Als2	GO:0048731//system development;GO:0080090//regulation of primary metabolic process;GO:0045860//positive regulation of protein kinase activity;GO:0071822//protein complex subunit organization;GO:0050896//response to stimulus;GO:0050789//regulation of biological process;GO:0007154//cell communication;GO:0048513//animal organ development;GO:0120036//plasma membrane bounded cell projection organizati…
66404	33.02	38.56	34.5	34.03	34.81	33.17	36.25	35.92	31.24	34.4	39.89	34.97	37.84	31.76	40.06	41.47	42.88	32.91	34.43	30.53	33.41	28.05	28.96	32.89	34.73	30.76	33.37	Rtfdc1
56274	7.07	7.2	9.03	9.42	8.01	9.36	7.92	8.18	6.98	6.65	4.79	4.37	4.2	5.16	5.96	6.82	4.74	6.95	7.79	13.38	13.96	6.84	6.45	6.32	8.11	6.68	7.21	Stk3	GO:0051174//regulation of phosphorus metabolic process;GO:0035162//embryonic hemopoiesis;GO:0045860//positive regulation of protein kinase activity;GO:0031325//positive regulation of cellular metabolic process;GO:0009968//negative regulation of signal transduction;GO:0044093//positive regulation of molecular function;GO:0033554//cellular response to stress;GO:0022414//reproductive process;GO:0019…
269966	12.73	12.24	10.54	9.71	8.68	8.62	8.63	9.53	9.14	7.69	8.22	8.63	7.54	7.77	6.56	7.15	6.93	7.1	8.05	15.72	13.74	11.02	11.11	8.97	8.36	8.13	7.67	Nup98	GO:0015931//nucleobase-containing compound transport;GO:0009987//cellular process;GO:0006139//nucleobase-containing compound metabolic process;GO:0033036//macromolecule localization;GO:0071704//organic substance metabolic process;GO:0044260//cellular macromolecule metabolic process;GO:0043933//macromolecular complex subunit organization;GO:0006725//cellular aromatic compound metabolic process;GO:…
75799	0.38	0.43	0.79	0.49	0.56	0.25	0.49	0.43	0.06	0.18	0.49	0.26	0.2	0.31	0	0	0.06	0.02	0.13	0.25	0.19	0.08	0.21	0	0	0.34	0.24	4930444P10Rik
100038657	0	0	0	0.08	0.08	0.08	0.08	0	0.24	0.08	0.18	0.18	0	0	0	0	0	0	0	0.24	0.09	0.17	0.09	0.26	0.48	0	0.16	7420461P10Rik
238333	0.33	0.27	0.47	0.24	0.21	0.27	0.15	0.27	0.33	0.26	0.41	0.3	0.21	0.3	0.31	0.22	0.23	0.35	0.2	0.24	0.3	0.57	0.41	0.15	0.29	0.28	0.15	Samd15
140497	0	0	0	0	0	0.06	0	0.11	0.16	0.05	0.53	0.62	1.09	0.49	0.26	0.26	0.27	0.22	0.38	1.27	1.77	0.89	0.49	0.11	0.11	0.28	0.22	AF251705	GO:0051179//localization;GO:0042886//amide transport;GO:0015031//protein transport;GO:0002790//peptide secretion;GO:0050663//cytokine secretion;GO:0008104//protein localization;GO:0015833//peptide transport;GO:0032940//secretion by cell;GO:0006810//transport;GO:0071705//nitrogen compound transport;GO:0009987//cellular process;GO:0051234//establishment of localization;GO:0032501//multicellular org…
23983	201.44	197.85	234.31	225.95	208.06	209.42	219.54	189.83	176.34	200.3	194.73	179.6	181.64	171.4	171.64	173.46	175.59	153.28	148.25	220.84	233.71	90.9	87.06	202.67	208.67	177.15	196.92	Pcbp1	GO:0044260//cellular macromolecule metabolic process;GO:0046483//heterocycle metabolic process;GO:0006396//RNA processing;GO:0006725//cellular aromatic compound metabolic process;GO:0044249//cellular biosynthetic process;GO:0010467//gene expression;GO:0008152//metabolic process;GO:1901360//organic cyclic compound metabolic process;GO:0034645//cellular macromolecule biosynthetic process;GO:0006139…
100502950	0	0	0.05	0.05	0	0	0.05	0	0.05	0	0	0.05	0	0.05	0.05	0	0.05	0	0	0.43	0.32	0	0	0.05	0	0	0	Gm3336
217154	2.23	1.11	0.33	0.47	0.24	0.47	0.55	0.3	0.16	0.21	0.31	0.16	0.28	0.24	0	0.11	0	0.12	0.02	0.28	0.28	13.27	12.81	0.1	0.35	0.34	0.35	Stac2	GO:0050896//response to stimulus;GO:0023052//signaling;GO:0050794//regulation of cellular process;GO:0065007//biological regulation;GO:0050789//regulation of biological process;GO:0007154//cell communication;GO:0051716//cellular response to stimulus;GO:0007165//signal transduction;GO:0009987//cellular process;GO:0043167//ion binding;GO:0005488//binding;GO:0043169//cation binding;
67636	10	12.76	13.1	15.66	15.18	14.94	16.53	14.74	15.28	10.13	14.36	14.7	15.38	17.11	19.38	18.82	20.88	26.09	25.17	7.9	9.96	12.66	13.56	11.04	13.96	15.03	21.2	Lyrm5	GO:0005622//intracellular;GO:0043231//intracellular membrane-bounded organelle;GO:0044464//cell part;GO:0043229//intracellular organelle;GO:0044424//intracellular part;GO:0043226//organelle;GO:0005623//cell;GO:0043227//membrane-bounded organelle;
75219	9.45	8.72	10.78	10.61	8.58	8.93	8.43	8.74	6.47	5.73	5.35	4.68	5.23	9.86	16.74	18.27	17.07	20.99	18.81	9.13	8.7	2.69	2.49	6.84	7.1	8.15	11.36	Dusp18
320181	0.03	0.01	0.16	0.16	0.17	0.11	0.11	0.09	0.12	0.06	0.02	0.04	0.02	0.11	0.03	0.02	0.04	0.01	0	0.01	0.09	0.01	0.04	0.04	0.06	0.22	0.1	Fndc7
66496	73.76	76.7	86.22	82.88	86.2	91.77	92.62	85.11	80.87	94.08	106.57	101.62	79.83	86.84	59.49	66.4	63.22	43.28	45.33	43.01	53.15	43.75	47.95	88.48	80.04	69.31	76.21	Ppdpf
208117	8.06	8.95	9.53	8.97	10.44	10.24	9.13	9.92	11.34	10.88	8.76	9.74	8.9	9.82	6.38	7.45	7.39	9.16	9.68	10.38	10.43	11.36	11.57	11.71	11.02	9.64	7.73	Aph1b
66044	14.84	14.8	14.1	18.15	16.98	18.84	21.72	17.79	19.96	22.7	27.8	24.61	17.18	20.15	8.53	9.63	9.18	7.32	11.96	12.25	12.6	22.01	24.04	20.76	22.9	15.55	17.04	Dtd1	GO:0019752//carboxylic acid metabolic process;GO:0071704//organic substance metabolic process;GO:0008152//metabolic process;GO:0043436//oxoacid metabolic process;GO:0009987//cellular process;GO:1901605//alpha-amino acid metabolic process;GO:0006807//nitrogen compound metabolic process;GO:0006082//organic acid metabolic process;GO:0044281//small molecule metabolic process;GO:0044237//cellular meta…
68259	7.68	7.27	9.18	9.6	6.66	6.62	6.46	6.78	4.79	4.61	4.67	4.54	6.01	8.99	7.73	7.91	8.06	11.44	11.1	15.01	13.2	12.32	12.58	3.7	5.37	5.59	6.06	Ift80	GO:0050794//regulation of cellular process;GO:0048869//cellular developmental process;GO:0032502//developmental process;GO:0030030//cell projection organization;GO:0048856//anatomical structure development;GO:0032990//cell part morphogenesis;GO:0032989//cellular component morphogenesis;GO:0023052//signaling;GO:0050789//regulation of biological process;GO:0009987//cellular process;GO:0007165//sign…
380629	13.12	12.94	14.2	13.72	16.11	14.99	12.46	14.07	16.35	15.75	7.37	7.51	7.91	7.55	4.65	4.31	4.67	5.82	5.74	10.62	10.03	7.84	7.49	14.13	12.38	15.11	11.98	Heca
17022	0.03	0.15	0.14	0.09	0.15	0.09	0.2	0.12	0.12	0.11	0.35	0.26	0.44	0.06	2.77	3.07	0.22	0.2	0.51	2.31	3.31	3.64	2.33	0.15	0.23	0.15	0.17	Lum	GO:0009059//macromolecule biosynthetic process;GO:0032502//developmental process;GO:0008152//metabolic process;GO:0010033//response to organic substance;GO:1901576//organic substance biosynthetic process;GO:0006807//nitrogen compound metabolic process;GO:0032774//RNA biosynthetic process;GO:0007600//sensory perception;GO:0050896//response to stimulus;GO:0010467//gene expression;GO:0034641//cellul…
64379	0.04	0.16	0.34	0.38	0.11	0.2	0.18	0.32	0.6	0.41	1.65	1.67	1.71	1.61	0.58	0.29	0.22	0.37	0.41	0.04	0.09	0.25	0.15	0.56	0.71	0.37	0.49	Irx6	GO:0044260//cellular macromolecule metabolic process;GO:1901362//organic cyclic compound biosynthetic process;GO:0009059//macromolecule biosynthetic process;GO:0044238//primary metabolic process;GO:0044237//cellular metabolic process;GO:0010467//gene expression;GO:0071704//organic substance metabolic process;GO:0090304//nucleic acid metabolic process;GO:0006139//nucleobase-containing compound met…
75785	21.52	20.64	15.23	15.37	20.15	18.61	15.78	19.81	22.01	18.67	10.48	10.64	12.93	12.1	18.49	12.97	15.62	23.49	19.72	25.05	22.75	11.72	12.02	21.67	16.51	18.63	13.04	Klhl24	GO:0097458//neuron part;GO:0005623//cell;GO:0044464//cell part;GO:0120025//plasma membrane bounded cell projection;GO:0042995//cell projection;GO:0044297//cell body;GO:0043005//neuron projection;GO:0036477//somatodendritic compartment;GO:0044424//intracellular part;GO:0043025//neuronal cell body;GO:0005622//intracellular;
13603	2.46	2.32	2.24	2.47	2.09	1.71	1.92	1.84	1.77	2.08	3.37	3.64	2.57	2.34	0.48	0.29	0.1	0.1	0.13	2.56	2.97	8.38	9.74	2.59	3.07	1.54	1.64	Opn3	GO:0036211//protein modification process;GO:0009582//detection of abiotic stimulus;GO:0043412//macromolecule modification;GO:0009628//response to abiotic stimulus;GO:0006807//nitrogen compound metabolic process;GO:0050789//regulation of biological process;GO:0032501//multicellular organismal process;GO:0051606//detection of stimulus;GO:0044238//primary metabolic process;GO:0009581//detection of e…
171205	0	0	0	0.05	0	0	0	0	0	0	0	0	0	0	0	0	0	0	0.05	0.05	0	0	0	0	0	0	0	Vmn1r8	GO:0010033//response to organic substance;GO:0032501//multicellular organismal process;GO:0065007//biological regulation;GO:0050896//response to stimulus;GO:0050877//nervous system process;GO:0050789//regulation of biological process;GO:0050794//regulation of cellular process;GO:0023052//signaling;GO:0009987//cellular process;GO:0003008//system process;GO:0007600//sensory perception;GO:0007165//s…
104099	1.5	2.37	3.09	3.39	3.2	3.73	3.08	3	5.43	5.67	14.72	15.76	16.3	11.76	0.91	0.25	0.2	0.24	0.2	0.98	1.01	0.71	0.64	6.72	5.68	3.89	3.71	Itga9
58212	12.57	12.18	4.96	5.18	8.07	9.42	8.9	8.46	11.2	12.44	11.99	11.06	9.99	10.37	0.2	0.06	0.09	0.06	0.07	11.29	11.89	38.92	36.33	12.39	11.77	9.48	7.88	Srrm3
242851	0	0	0	0	0	0	0	0	0	0	0	0	0	0	0	0	0.05	--	--	--	--	--	--	--	--	--	--	--	--
627626	0.54	0.4	0.59	0.88	1.21	1.17	0.88	1.28	1.73	1.23	0.51	0.52	0.76	0.73	0.95	0.66	0.62	0.47	0.65	0.55	0.51	2.31	2.31	1.52	1.35	1.75	0.92	Ptchd4
80883	0.49	0.22	0.19	0.26	0.28	0.35	0.34	0.33	0.19	0.27	0.14	0.19	0.2	0.14	0.05	0.03	0	0.01	0.03	1.26	1	5.86	5.81	0.14	0.25	0.54	0.26	Ntng1
224648	7.42	8.8	7.75	7.55	7.79	7.48	7.15	8.04	7.88	6.85	8.45	8.48	6.79	10.05	2.82	2.78	2.75	1.85	2.43	5.59	5.28	6.17	6.89	8.61	7.65	8.8	7.18	Uhrf1bp1
12983	0.06	0.1	0.02	0.12	0.16	0.04	0.1	0.12	0.07	0.03	0.18	0.17	0.44	0.12	0.09	0.11	0.12	0.05	0.06	0.47	0.56	0.16	0.16	0.19	0.06	0.1	0.08	Csf2rb	GO:0065007//biological regulation;GO:0009617//response to bacterium;GO:0051707//response to other organism;GO:0050794//regulation of cellular process;GO:0009605//response to external stimulus;GO:0007165//signal transduction;GO:0010033//response to organic substance;GO:0009607//response to biotic stimulus;GO:0050896//response to stimulus;GO:0023052//signaling;GO:0007154//cell communication;GO:0051…
11500	0.02	0.05	0	0	0	0	0.03	0	0	0	0	0	0.02	0.02	0	0	0	0	0	0.02	0.03	0	0	0	0	0	0	Adam7
57248	0	0	0	0	0	0	0	0.07	0	0.14	0.16	0.21	0.15	0	0	0	0	0	0	0.07	0.27	0.08	0.23	0	0.14	0	0	Ly6i	GO:0016020//membrane;GO:0009986//cell surface;GO:0005623//cell;GO:0044425//membrane part;GO:0031224//intrinsic component of membrane;GO:0044464//cell part;
238405	0	0	0	0	0	0	0	0	0	0	0	0	0	0	0	0	0	0	0	0	0.04	0	0	--	--	--	--	--	--
227615	11.92	12.75	12.71	12.66	13.19	12.7	14.55	14.6	14.52	16.19	17.46	16.45	18.95	17.01	15.65	14.58	15.93	9.28	11.28	7.15	7.49	6.36	5.92	15.12	13.97	14.03	15.16	Tmem203
233164	0	0	0	0	0	0	0	0	0	0	0	0.02	0.02	0	0.12	0	0.09	0	0	0.09	0.04	0	0	0	0	0.04	0	Gm4884
73032	38.74	30.55	18.06	18.99	18.01	21.79	21.04	17	19.97	21.2	25.05	21.79	19.89	15.59	1.45	1.01	1.02	0.52	0.64	54.38	58.6	31.83	30.66	20.92	20.34	23.81	26.62	Ttc9b
103284	12.67	9.97	9.13	8.78	11.3	11.4	11.65	11.34	8.68	9.79	6.99	6.12	5.91	5.68	6.14	6.27	7.45	5.73	5.67	9	8.09	7.76	7.15	10.4	9.07	8.97	9.35	Zc3h10	GO:0043167//ion binding;GO:0005488//binding;GO:0043169//cation binding;GO:0046872//metal ion binding;
224703	16.84	19.31	24.48	23.12	23.3	25.75	24.26	23.12	24.32	25.93	21.91	21.49	31.45	28.1	40.01	37	38.3	40.29	35.89	12.7	15.19	41.56	40.47	21.46	24.46	24.15	23.72	2019-03-02	GO:0016192//vesicle-mediated transport;GO:0006464//cellular protein modification process;GO:0051234//establishment of localization;GO:0044267//cellular protein metabolic process;GO:0044260//cellular macromolecule metabolic process;GO:0043170//macromolecule metabolic process;GO:0051179//localization;GO:0044238//primary metabolic process;GO:0006810//transport;GO:0009987//cellular process;GO:0008152…
321019	0.02	0.04	0	0	0.02	0	0.06	0.02	0.08	0	0.16	0.06	0.19	0.12	0.06	0.23	0.16	0.06	0.1	0.52	0.49	0.24	0.22	0.08	0.06	0.04	0.04	Gpr183	GO:0045321//leukocyte activation;GO:0035588//G-protein coupled purinergic receptor signaling pathway;GO:0019222//regulation of metabolic process;GO:0009967//positive regulation of signal transduction;GO:0009987//cellular process;GO:0010646//regulation of cell communication;GO:0050864//regulation of B cell activation;GO:0060255//regulation of macromolecule metabolic process;GO:0002366//leukocyte a…
243983	9.41	10.62	8.87	10.59	11.28	10.38	11.1	11.21	13.16	12.6	15.57	13.02	9.31	10.32	9.13	8.06	8.49	7.04	9.36	15.58	17.08	9.3	10.55	12.07	12.51	10.92	10.24	Zdhhc13	GO:0035556//intracellular signal transduction;GO:0006810//transport;GO:0051179//localization;GO:0070838//divalent metal ion transport;GO:0023052//signaling;GO:0007154//cell communication;GO:0051716//cellular response to stimulus;GO:0007165//signal transduction;GO:0065007//biological regulation;GO:0050794//regulation of cellular process;GO:0050789//regulation of biological process;GO:0050896//resp…
78655	24.26	25.96	29.14	31.29	26.43	27.08	26.91	25.88	28.56	25.55	32.18	29.78	29.8	28.4	20.64	19.49	18.57	28.07	25.01	34.54	31.73	30.19	30.09	22.9	29.39	31.42	30.84	Eif3j1
19683	0.02	0	0.02	0.04	0.04	0.1	0.08	0.02	0.04	0.03	0.02	0	0.13	0.02	0.05	0.06	0.06	0.06	0	0.15	0.02	0.11	0.05	0.02	0.04	0.02	0.04	Rdh16	GO:0016102//diterpenoid biosynthetic process;GO:0071704//organic substance metabolic process;GO:0044283//small molecule biosynthetic process;GO:0034754//cellular hormone metabolic process;GO:0006082//organic acid metabolic process;GO:0044281//small molecule metabolic process;GO:0006720//isoprenoid metabolic process;GO:0001523//retinoid metabolic process;GO:0044255//cellular lipid metabolic proces…
72999	7.83	9.3	9.11	8.68	9.43	9.61	9.27	9.17	10.11	9.49	10.08	10.96	14.45	13.9	26.32	21.3	24.87	28.3	29.32	9.47	9.33	19.68	18.86	8.83	10.28	9.69	10.37	Insig2	GO:1901362//organic cyclic compound biosynthetic process;GO:0009725//response to hormone;GO:1901652//response to peptide;GO:0042471//ear morphogenesis;GO:0051716//cellular response to stimulus;GO:0090596//sensory organ morphogenesis;GO:0007423//sensory organ development;GO:0007165//signal transduction;GO:0048856//anatomical structure development;GO:1902652//secondary alcohol metabolic process;GO:…
12334	34.97	36.2	45.75	43.96	44.5	44.47	42.25	41.46	44.19	46.53	36.95	38.25	63.3	60.71	88.65	91.85	90.98	94.29	97.39	36.59	35.47	33.6	34.15	44.32	46.09	43.06	46.36	Capn2	GO:0044238//primary metabolic process;GO:0006508//proteolysis;GO:1901564//organonitrogen compound metabolic process;GO:0048856//anatomical structure development;GO:0008152//metabolic process;GO:0006807//nitrogen compound metabolic process;GO:0016485//protein processing;GO:0006950//response to stress;GO:0043170//macromolecule metabolic process;GO:0009790//embryo development;GO:0019538//protein met…
78267	9.78	9.49	7.53	7.78	8.47	7.34	7.81	8.67	5.84	6.95	4.71	4.97	7.9	7.88	17.53	20.07	22.28	15.36	19.99	3.39	3.4	5.56	5.17	6.59	5.8	7.69	8.58	Klhdc8b	GO:0044424//intracellular part;GO:0005622//intracellular;GO:0044464//cell part;GO:0005623//cell;
51813	10.83	10.32	13.59	13.06	10.23	11.79	10.65	10.73	11.43	9.87	12.16	13.54	11.66	12.17	12.48	10.73	12.1	18.35	17.6	15.91	16.81	14.95	14.87	9.99	10.15	12.17	9.41	Ccnc	GO:0007154//cell communication;GO:1901576//organic substance biosynthetic process;GO:1901362//organic cyclic compound biosynthetic process;GO:0044260//cellular macromolecule metabolic process;GO:0050789//regulation of biological process;GO:0009058//biosynthetic process;GO:0007178//transmembrane receptor protein serine/threonine kinase signaling pathway;GO:0044249//cellular biosynthetic process;GO…
329557	0	0	0	0	0	0	0	0	0	0	0	0	0.05	0	0	0	0	0	0	0.07	0	0	0	--	--	--	--	--	--
27403	6.05	4.21	3.87	3.13	4.53	4.95	4.66	4.89	6	6.34	8.07	7.7	10.44	8.32	4.86	4.62	5.75	4.6	4.9	9.73	8.64	15.64	15.39	7.47	6.28	7.21	6.65	Abca7	GO:0016192//vesicle-mediated transport;GO:0006897//endocytosis;GO:0010876//lipid localization;GO:0015748//organophosphate ester transport;GO:0051234//establishment of localization;GO:0015914//phospholipid transport;GO:0015711//organic anion transport;GO:0006869//lipid transport;GO:0033036//macromolecule localization;GO:0071702//organic substance transport;GO:0051179//localization;GO:0006811//ion …
74359	3.56	4.16	3.46	4.71	3.6	2.78	3.44	2.55	2.15	2.91	2.78	2.8	2.82	2.67	2.19	1.99	2.17	1.97	2.38	3.51	3.3	0.92	1.08	2.45	2.84	4.14	4.33	4931414P19Rik
74256	3.61	3.68	3.57	3.82	4.6	4.43	4.35	4.61	5.52	5	9.44	9.13	8.82	7.58	4.89	4.87	5.2	5.46	6.09	4.89	4.24	13.68	14.16	5.75	6.41	6.49	5.91	Cyld	GO:0050896//response to stimulus;GO:0051171//regulation of nitrogen compound metabolic process;GO:1904589//regulation of protein import;GO:0012502//induction of programmed cell death;GO:1900180//regulation of protein localization to nucleus;GO:0009968//negative regulation of signal transduction;GO:0010468//regulation of gene expression;GO:0012501//programmed cell death;GO:0048519//negative regula…
252875	9.1	9.98	8.47	8.68	9.82	8.89	8.17	9.12	9.53	8.66	9.21	8.77	6.18	6.51	3.68	3.54	3.16	3.57	3.88	12.8	11.9	5.45	5.63	9.47	8.5	9.04	8.02	Mios
78593	2.04	1.78	1.97	1.33	1.96	2.06	1.64	2.03	1.57	1.7	1.28	1.39	0.76	1.22	0.13	0.12	0.12	0.15	0.12	1.32	1.51	30.08	29.41	1.5	2.14	1.62	1.69	Nrip3	GO:0071704//organic substance metabolic process;GO:1901564//organonitrogen compound metabolic process;GO:0006807//nitrogen compound metabolic process;GO:0044238//primary metabolic process;GO:0008152//metabolic process;GO:0043170//macromolecule metabolic process;GO:0019538//protein metabolic process;GO:0008233//peptidase activity;GO:0004175//endopeptidase activity;GO:0016787//hydrolase activity;GO…
56360	5.34	4.95	3.14	3.86	4.39	4.87	3.87	5.16	4.37	4.27	5.58	4.91	3.8	4.23	3.26	3.42	2.6	3.3	3.73	8.29	10.21	5.16	5.82	4.39	4.27	4.93	4.62	Acot9
224697	27.18	30.87	38.35	38.56	38.39	40.06	39.66	38.59	29.94	32.59	24.22	22.62	39.49	33.6	19.95	23.11	17.98	21.02	19.42	5.72	5.53	57.94	53.48	30.39	30.04	21.16	21.9	Adamts10
241118	1.85	2.48	3.6	3.73	3.86	3.76	3.92	3.65	4.33	4.99	7.92	8.32	8.31	7.21	0.32	0.04	0	0.04	0.04	0.44	0.25	0.19	0.29	4.6	4.04	3.92	4.67	Asic4	GO:0051179//localization;GO:0015672//monovalent inorganic cation transport;GO:0030001//metal ion transport;GO:0006810//transport;GO:0006811//ion transport;GO:0006814//sodium ion transport;GO:0051234//establishment of localization;GO:0006812//cation transport;GO:0044425//membrane part;GO:0016020//membrane;GO:0031224//intrinsic component of membrane;GO:0005215//transporter activity;GO:0022838//subs…
70747	2.66	2.17	5.38	6.23	15.57	15.79	14.28	15.18	37.04	32.3	134.96	123.65	215.78	113.11	17	31.58	36.34	24.85	29.91	7.44	10.13	54.18	55.88	51.34	59.87	34.88	46.94	Tspan2	GO:0044464//cell part;GO:0044425//membrane part;GO:0016020//membrane;GO:0031224//intrinsic component of membrane;GO:0005623//cell;
18595	22.73	29.78	42.77	43.62	43	41.14	38.4	43.27	55.63	50.21	107.75	120.73	103.41	81.59	6.37	2.47	0.47	0.54	0.76	30.14	28.43	3.85	3.74	60.27	57.01	37.1	33.62	Pdgfra	GO:0071840//cellular component organization or biogenesis;GO:0065008//regulation of biological quality;GO:0061439//kidney vasculature morphogenesis;GO:0060193//positive regulation of lipase activity;GO:0009987//cellular process;GO:0006996//organelle organization;GO:0046546//development of primary male sexual characteristics;GO:0042476//odontogenesis;GO:0010646//regulation of cell communication;GO…
70527	10.29	11	8.81	7.86	10.18	9.25	11.32	10.23	10.39	10.78	13.62	13.76	11.54	10.22	10.79	11.77	11.85	12.28	13.13	15.37	13.83	16.44	18.14	9.62	12.14	10	11.45	Stambp	GO:0019538//protein metabolic process;GO:0006915//apoptotic process;GO:1901564//organonitrogen compound metabolic process;GO:0044267//cellular protein metabolic process;GO:0006464//cellular protein modification process;GO:0008219//cell death;GO:0006807//nitrogen compound metabolic process;GO:0043412//macromolecule modification;GO:0012501//programmed cell death;GO:0036211//protein modification pro…
11615	25.75	25.28	38.02	33.62	22.65	24.81	21.67	22.66	17.93	18.14	12.86	8.82	5.17	10.27	5.94	5.96	6.16	4.31	3.84	18.78	21.06	5.65	5.26	17.49	18.22	12.03	18.05	Gm4737
258502	0	0	0	0	0	0.13	0.2	0	0.13	0	0.07	0.33	0.27	0.07	0	0	0.06	0	0	0.2	0	0	0	0.07	0.13	0	0.07	Olfr279	GO:0050896//response to stimulus;GO:0051716//cellular response to stimulus;GO:0050789//regulation of biological process;GO:0050794//regulation of cellular process;GO:0023052//signaling;GO:0007166//cell surface receptor signaling pathway;GO:0009987//cellular process;GO:0065007//biological regulation;GO:0007165//signal transduction;GO:0007154//cell communication;GO:0016020//membrane;GO:0099600//tra…
239611	0.01	0	0	0.01	0	0.01	0.02	0.01	0	0.01	0	0.01	0.01	0.12	0.02	0	0	0.02	0.01	0.05	0.04	0.01	0.01	0	0.01	0	0	Muc19	GO:0006486//protein glycosylation;GO:1901137//carbohydrate derivative biosynthetic process;GO:0043412//macromolecule modification;GO:0006464//cellular protein modification process;GO:0070085//glycosylation;GO:1901564//organonitrogen compound metabolic process;GO:0044237//cellular metabolic process;GO:0034645//cellular macromolecule biosynthetic process;GO:0044238//primary metabolic process;GO:004…
235431	56.03	49.78	38.03	36.67	39.97	40.76	41.54	39.64	43.37	47.55	51.23	49.25	66.54	62.9	113.43	116.2	111.01	118.96	107.23	51.37	48.12	149.95	146.16	47.85	49.18	47.43	46.55	Coro2b
100503353	5.66	7.05	7.13	9.68	5.66	5.59	5.08	5.66	7.36	5.08	5.24	5.54	6.43	6.26	6.73	5.31	7.15	10.51	12.19	6.12	6.36	19.22	22.29	6.04	7.66	8.14	5.75	Gm14440
69129	1.66	1.69	2.52	2.44	1.71	2.24	2.38	2.35	1.26	1.82	1.84	1.43	2.8	2.77	1.68	1.23	1.55	0.95	1.18	0.44	0.33	0.41	0.23	1.86	2.04	2.52	1.82	Pex11g	GO:0006996//organelle organization;GO:0007031//peroxisome organization;GO:0090066//regulation of anatomical structure size;GO:0065007//biological regulation;GO:0032535//regulation of cellular component size;GO:0071840//cellular component organization or biogenesis;GO:0016043//cellular component organization;GO:0065008//regulation of biological quality;GO:0009987//cellular process;GO:0005777//pero…
414872	13.99	13	13.5	13.07	14.32	12.79	11.83	14.53	15.54	13.5	11.72	12.13	10.65	10.23	10.64	9.57	8.73	10.04	9.79	18.55	16.45	19.89	20.28	14.28	14.93	15.82	11.86	Zyg11b
217698	0.22	0.37	2.59	3.06	1.49	1.71	1.99	1.73	0.38	0.48	0.99	0.41	0.59	4.96	0.13	0	0	0	0	0.35	0	0.38	0.31	0.2	0.45	0.83	0.79	Acot5	GO:0032787//monocarboxylic acid metabolic process;GO:0044237//cellular metabolic process;GO:0044281//small molecule metabolic process;GO:0019752//carboxylic acid metabolic process;GO:0006629//lipid metabolic process;GO:0006732//coenzyme metabolic process;GO:0006631//fatty acid metabolic process;GO:0043436//oxoacid metabolic process;GO:0008152//metabolic process;GO:0071704//organic substance metab…
67197	51.3	45.76	44.59	43.32	42.84	48.84	44.57	44.92	49.47	55.08	48.83	45.07	36.06	39.46	20.41	23.21	20.92	21.43	22.79	51.76	54.76	57.71	57.67	44.31	54.56	44.07	43.76	Zcrb1	GO:0006807//nitrogen compound metabolic process;GO:1901360//organic cyclic compound metabolic process;GO:0044237//cellular metabolic process;GO:0016070//RNA metabolic process;GO:0010467//gene expression;GO:0071704//organic substance metabolic process;GO:0006139//nucleobase-containing compound metabolic process;GO:0009987//cellular process;GO:0043170//macromolecule metabolic process;GO:0044260//ce…
67367	37.88	37.49	30.53	31.69	35.45	35.08	31.78	34.19	39.04	35.56	38.4	38.37	29.64	34.71	8.88	11.67	10.61	14.22	15.17	38.33	37.78	55.79	56.79	40.31	37.58	34.64	29.07	Paxbp1	GO:1901576//organic substance biosynthetic process;GO:0016043//cellular component organization;GO:0016569//covalent chromatin modification;GO:0006725//cellular aromatic compound metabolic process;GO:0016570//histone modification;GO:0006139//nucleobase-containing compound metabolic process;GO:0034645//cellular macromolecule biosynthetic process;GO:0008283//cell proliferation;GO:0018130//heterocycl…
216527	19.96	24.09	23.62	24.57	19	19.5	22.9	19.39	15.83	15.28	19.36	18.38	13.14	15.54	13.74	14.46	13.52	10.77	10.94	20.57	21.84	16.65	17.49	16.56	19.17	17.98	20.82	Ccm2
236781	0	0.05	0	0	0	0	0	0	0	0	0	0	0	0	0.02	0	0	0	0	0.03	0	0	0	--	--	--	--	--	--
108161	0.28	0.19	0.73	0.55	0.38	0.33	0.32	0.47	0.23	0	0.14	0.05	0	0.23	0	0	0	0	0	0	0.09	0	0	0.05	0	0.14	0.05	Fam50b	GO:0043229//intracellular organelle;GO:0005623//cell;GO:0043227//membrane-bounded organelle;GO:0043231//intracellular membrane-bounded organelle;GO:0044424//intracellular part;GO:0043226//organelle;GO:0044464//cell part;GO:0005622//intracellular;
227746	8	7.94	8.06	8.14	7.05	7.37	8.7	8.04	6.23	6.26	5.55	5.98	7.3	7.79	8.13	8.98	8.94	8.88	9.36	7.67	6.86	9.35	9.48	6.98	6.8	7.44	7.79	Rabepk	GO:0043229//intracellular organelle;GO:0043231//intracellular membrane-bounded organelle;GO:0043227//membrane-bounded organelle;GO:0005623//cell;GO:0031090//organelle membrane;GO:0043226//organelle;GO:0005622//intracellular;GO:0044422//organelle part;GO:0016020//membrane;GO:0044464//cell part;GO:0044424//intracellular part;
320460	0.09	0.03	0	0.07	0.03	0.05	0.04	0	0	0	0	0	0.07	0.03	0	0	0	0.01	0	0.04	0.07	0.07	0.06	0	0.03	0.01	0.07	Vwc2l	GO:0048731//system development;GO:0060255//regulation of macromolecule metabolic process;GO:0042221//response to chemical;GO:0065007//biological regulation;GO:0031323//regulation of cellular metabolic process;GO:0032502//developmental process;GO:0022008//neurogenesis;GO:0048869//cellular developmental process;GO:0030509//BMP signaling pathway;GO:0010033//response to organic substance;GO:0071310//…
27398	45.8	45.9	45.34	41.74	41.73	42.92	46.32	43.69	38.88	48.98	35.99	35.97	31.99	32.72	22.31	26.33	25.55	21.87	24.1	31.89	37.6	18.69	16.28	41.37	41.24	33.93	45.13	Mrpl2
56710	8.86	7.3	6.9	6.27	9.69	8.71	9.45	9.13	12.44	13.14	20.34	21.2	19.08	16.37	2.85	2.68	1.7	1.17	1.81	9.97	9.67	44.91	48.25	12.36	11.98	13.98	13.48	Brinp1
227059	22.65	16.22	20.4	19.58	17	16.52	15.79	16.9	18.47	17.12	15.07	16.86	15.11	12.81	14.4	15.42	12.41	23.83	16.16	30.81	28.67	21.75	21.64	15.57	17.71	17.85	16.32	Slc39a10	GO:0030001//metal ion transport;GO:0006811//ion transport;GO:0000041//transition metal ion transport;GO:0006810//transport;GO:0006812//cation transport;GO:0051179//localization;GO:0051234//establishment of localization;GO:0031224//intrinsic component of membrane;GO:0016020//membrane;GO:0044425//membrane part;GO:0015075//ion transmembrane transporter activity;GO:0022857//transmembrane transporter …
74490	4.91	3.44	2.51	2.84	2.16	1.89	1.76	2.48	1.17	1.5	1.05	0.81	0.45	0.17	0.08	0.03	0.08	0.13	0.08	4.93	5.1	1.3	1.11	1.06	1.23	1.19	1.53	Mamstr
18577	5.42	6.14	3.76	4.23	3.76	4.11	4.71	3.9	3.88	3.96	6.35	5.98	5.75	7.07	4.72	5.03	5.33	4.23	4.96	2.88	2.98	19.62	19.28	4.33	4.83	6	5.79	Pde4a	GO:0007606//sensory perception of chemical stimulus;GO:0006725//cellular aromatic compound metabolic process;GO:0034641//cellular nitrogen compound metabolic process;GO:0009187//cyclic nucleotide metabolic process;GO:0009117//nucleotide metabolic process;GO:0044238//primary metabolic process;GO:0009150//purine ribonucleotide metabolic process;GO:0044281//small molecule metabolic process;GO:004249…
100043332	0.99	1.53	3.5	2.99	2.1	2.97	2.75	2.09	0.93	1.09	2.16	2.05	1.44	8.44	0.78	0.61	1.1	0.63	0.77	0.09	0.33	0.05	0.15	1.02	1.23	1.71	2.59	Ankrd66
29861	14.05	11.52	14.87	13.97	16.43	16.78	18.01	15.93	15.78	18.41	18.07	18.15	9.87	15.3	6.2	6.85	6.21	6.16	5.56	4.04	4.4	10.74	9.82	14.25	14.97	15.85	15.83	Dpf1	GO:0006725//cellular aromatic compound metabolic process;GO:0034641//cellular nitrogen compound metabolic process;GO:0009058//biosynthetic process;GO:0034645//cellular macromolecule biosynthetic process;GO:0034654//nucleobase-containing compound biosynthetic process;GO:0009987//cellular process;GO:1901360//organic cyclic compound metabolic process;GO:1901362//organic cyclic compound biosynthetic …
14758	240.81	260.7	405.94	410.24	399.87	396.81	368.15	387.02	460.91	394.96	222.46	213.38	339.87	379.15	1203.69	1114.45	1576.09	1658.02	1377.11	200.5	208.01	352.06	368.57	304.71	362.13	460.32	477.37	Gpm6b	GO:0030029//actin filament-based process;GO:0009987//cellular process;GO:0043269//regulation of ion transport;GO:0044085//cellular component biogenesis;GO:0030155//regulation of cell adhesion;GO:0030036//actin cytoskeleton organization;GO:0048731//system development;GO:0007275//multicellular organism development;GO:0051051//negative regulation of transport;GO:0022607//cellular component assembly;…
228875	31.18	28.43	25.38	25.41	26.48	27.83	28.55	26.05	22.22	26.97	19.63	20.55	37.22	34.47	112.81	126.23	95.81	113.19	100.28	13.89	14.84	23.58	22.65	23.13	22.78	36.43	41.44	Slc35c2	GO:0044238//primary metabolic process;GO:0043413//macromolecule glycosylation;GO:0050789//regulation of biological process;GO:0006486//protein glycosylation;GO:0009101//glycoprotein biosynthetic process;GO:0007154//cell communication;GO:1901576//organic substance biosynthetic process;GO:0006464//cellular protein modification process;GO:0044237//cellular metabolic process;GO:0043412//macromolecule…
11964	26.61	28.18	31	31.02	33.87	33.34	30.12	32.9	37.23	35.57	35.75	36.79	44.38	38.89	42	40.28	38.94	50.17	50.67	35.09	34.88	106.66	112.84	35.83	38.86	40.65	39.9	Atp6v1a	GO:0071704//organic substance metabolic process;GO:0055085//transmembrane transport;GO:0006811//ion transport;GO:0019693//ribose phosphate metabolic process;GO:0034641//cellular nitrogen compound metabolic process;GO:0051234//establishment of localization;GO:0072521//purine-containing compound metabolic process;GO:0008152//metabolic process;GO:0034220//ion transmembrane transport;GO:1902600//hydr…
224105	22.7	23.25	27.59	27.78	23.61	23.64	22.51	24.69	22.94	21.2	23	22.52	19.13	19.71	20.93	19.25	19.49	25	24.13	24.87	23.81	16.65	16.32	22.05	22.97	23.42	22.5	Pak2	GO:0001932//regulation of protein phosphorylation;GO:0019222//regulation of metabolic process;GO:0045859//regulation of protein kinase activity;GO:0032270//positive regulation of cellular protein metabolic process;GO:0032269//negative regulation of cellular protein metabolic process;GO:0019220//regulation of phosphate metabolic process;GO:0051173//positive regulation of nitrogen compound metaboli…
382073	8.9	8.75	5.75	7.29	7.41	7.83	7.88	6.89	6.62	6.65	8.49	7.36	8.15	8.13	4.6	7.01	5.55	4.22	5.44	6.33	5.94	9.47	7.4	7.56	7.42	15.1	16.39	Ccdc84
258705	0	0	0	0	0	0	0	0	0	0	0	0	0	0	0	0	0.06	--	--	--	--	--	--	--	--	--	--	--	--
67991	7.15	8.69	17	17.03	19.21	18.1	17.86	18.54	29	29.09	24.73	25.22	32.83	37.63	63.41	56.32	69.48	56.19	56.64	3.94	4.12	41.58	41.61	25.55	25.44	36.19	36.57	Nacc2	GO:0048519//negative regulation of biological process;GO:0050896//response to stimulus;GO:2000113//negative regulation of cellular macromolecule biosynthetic process;GO:0048523//negative regulation of cellular process;GO:0043170//macromolecule metabolic process;GO:0044267//cellular protein metabolic process;GO:0031323//regulation of cellular metabolic process;GO:0008283//cell proliferation;GO:000…
259107	0	0	0	0	0	0	0	0	0	0	0	0	0.07	0	0	0	0	--	--	--	--	--	--	--	--	--	--	--	--
627132	0	0.02	0	0	0	0	0	0	0	0	0	0	0	0	0	0	0	0	0	0	0.02	0	0	--	--	--	--	--	--
319670	11.18	11.4	6.21	6.56	15.48	14.85	12.85	15.84	29.78	24.26	25.34	28.81	16.99	30.85	1.33	1.54	1.63	1.67	1.89	9.42	7.69	23.41	24.43	32.35	28.02	16.07	9.68	Eml5
20890	0	0	0	0	0	0	0	0	0	0	0	0	0	0	0.04	0	0.04	0	0	0.04	0	0	0.08	0	0	0	0.04	Wnt8a	GO:0009798//axis specification;GO:0198738//cell-cell signaling by wnt;GO:0008104//protein localization;GO:0009887//animal organ morphogenesis;GO:0009653//anatomical structure morphogenesis;GO:0009954//proximal/distal pattern formation;GO:0051716//cellular response to stimulus;GO:0009888//tissue development;GO:0009946//proximal/distal axis specification;GO:0003002//regionalization;GO:0007154//cell…
239647	3.12	3.91	3.48	3.96	4.49	4.77	4.44	3.95	2.49	2.96	3.57	3.38	3.09	3.67	3.89	4.64	4.11	3.66	4.01	1.55	1.07	0.93	0.92	3.05	2.36	3.59	4.69	Pced1b	GO:0003824//catalytic activity;
258474	0	0	0	0	0	0	0	0	0	0	0	0	0	0	0	0	0	0	0	0.07	0.07	0	0	--	--	--	--	--	--
30841	27.68	30.93	23.54	23.41	23.68	24.67	22.95	24.14	23.86	23.9	21.51	21.32	10.67	14.89	7.52	7.78	7.19	5.63	7.71	31.16	30.73	11.55	11.1	23.73	22.15	20.35	16.55	Kdm2b	GO:0060562//epithelial tube morphogenesis;GO:0036211//protein modification process;GO:0048513//animal organ development;GO:0030900//forebrain development;GO:0014020//primary neural tube formation;GO:0016567//protein ubiquitination;GO:0006482//protein demethylation;GO:0048519//negative regulation of biological process;GO:0071840//cellular component organization or biogenesis;GO:0032774//RNA biosyn…
623186	0	0.08	0	0	0	0	0	0	0	0	0	0	0	0	0	0	0	0	0	0.17	0.13	0	0	--	--	--	--	--	--
258163	0	0	0	0	0	0	0	0	0	0	0	0	0	0	0	0	0	--	--	--	--	--	--	--	--	--	--	--	--
18185	0.42	0.25	0.34	0.26	0.19	0.38	0.43	0.25	0.29	0.38	0.03	0.1	0.11	0.24	0	0.08	0	0.03	0.06	0.71	0.78	0.19	0.19	0.29	0.36	0.21	0.24	Nrl	GO:0044249//cellular biosynthetic process;GO:0010467//gene expression;GO:0044260//cellular macromolecule metabolic process;GO:1901576//organic substance biosynthetic process;GO:0043170//macromolecule metabolic process;GO:0032501//multicellular organismal process;GO:0006725//cellular aromatic compound metabolic process;GO:0044271//cellular nitrogen compound biosynthetic process;GO:0060255//regulat…
319239	0.18	0.1	0.42	0.35	0.18	0.25	0.2	0.17	0.13	0.06	0.08	0.11	0.02	0.11	0	0	0	0.05	0	0.16	0.13	0.02	0	0.11	0.12	0.15	0.16	Npsr1	GO:0007186//G-protein coupled receptor signaling pathway;GO:0051716//cellular response to stimulus;GO:0009987//cellular process;GO:0050896//response to stimulus;GO:0050794//regulation of cellular process;GO:0023052//signaling;GO:0007154//cell communication;GO:0050789//regulation of biological process;GO:0065007//biological regulation;GO:0007165//signal transduction;GO:0031224//intrinsic component…
212937	0.07	0	0	0.02	0.02	0.02	0.02	0	0	0	0.14	0.14	0.23	0.07	0.05	0.05	0.1	0.12	0.05	0.56	0.53	0.22	0.36	0.04	0.03	0.07	0.09	Tifab
320795	23.98	25.54	24.54	22.82	22.71	22.1	20.67	23.33	22.26	23.21	23.86	23.81	20.59	21.86	13.95	13.74	15.64	10.5	12.32	19.66	19.5	11.19	11.51	24.24	21.35	21.08	18.96	Pkn1	GO:0044238//primary metabolic process;GO:0006928//movement of cell or subcellular component;GO:0006325//chromatin organization;GO:0050789//regulation of biological process;GO:0016570//histone modification;GO:0048870//cell motility;GO:0008152//metabolic process;GO:0046483//heterocycle metabolic process;GO:0016477//cell migration;GO:0034654//nucleobase-containing compound biosynthetic process;GO:00…
56367	27.04	27.35	26.67	28.44	26.03	28.41	27.3	26.76	28.21	24.15	35.38	35.79	28.35	28.4	29.53	33.34	31.77	47.87	48.12	33.45	34.45	88.37	93.46	23.31	30.68	30.17	33.09	Scoc	GO:0065007//biological regulation;GO:0009894//regulation of catabolic process;GO:0050789//regulation of biological process;GO:0050794//regulation of cellular process;GO:0009893//positive regulation of metabolic process;GO:0031323//regulation of cellular metabolic process;GO:0031329//regulation of cellular catabolic process;GO:0010508//positive regulation of autophagy;GO:0048518//positive regulati…
75657	0	0	0	0	0	0	0	0	0.07	0	0.05	0	0.16	0.05	0.03	0	0	0.06	0	0.05	0	0	0	0	0	0	0	Speer4a
16834	32.71	25.19	15.99	16.36	11.75	12.18	12.39	13.04	11.34	11.36	16.32	15.6	21.17	14.48	21.52	23.29	20.6	20.64	19.42	67.96	64.52	24.52	24.38	13.24	12.71	18.22	18.46	Cog1	GO:0051234//establishment of localization;GO:0008104//protein localization;GO:0033036//macromolecule localization;GO:0051179//localization;GO:0045184//establishment of protein localization;GO:0032991//macromolecular complex;GO:0043234//protein complex;
21402	143.89	150.12	168.63	169.82	175.08	178.81	189.89	175.93	170.18	170.27	201.47	200.33	113.13	130.36	134.67	134.73	138.68	177.48	168.39	228.86	250.6	156.96	176.54	149.85	171.36	146.42	157.73	Skp1a
654818	0.83	0.71	0.3	0.59	0.57	0.51	0.48	0.59	0.46	0.42	1.17	1.53	3.91	1.75	1.14	2.13	3.83	2.03	2.94	0.39	0.33	3.95	3.78	0.68	0.75	0.36	0.35	Smco3	GO:0044425//membrane part;GO:0016020//membrane;GO:0031224//intrinsic component of membrane;
383348	0.55	0.58	0.4	0.13	0.5	0.45	0.27	0.27	0.45	0.22	0.18	0.18	0.05	0.13	0.04	0	0.04	0	0	0.41	0.4	0.38	0.56	0.4	0.22	0.78	0.31	Kctd16
58237	54.51	66.69	87.36	93.09	84.23	88.26	93.9	87.96	73.78	85.44	63.34	61.39	107.32	109.24	224.46	243.35	219.68	239.91	224.39	12.26	15.02	21.33	18.44	71.28	77.8	53.64	69.01	Nkain4	GO:0031224//intrinsic component of membrane;GO:0016020//membrane;GO:0044425//membrane part;
72821	1.13	1.06	1.12	1.07	1.11	1.01	0.84	0.98	1.09	0.91	2.46	2.81	4.12	2.31	0.44	0.34	0.14	0.11	0.2	1.49	1.96	96.38	94.86	1.55	1.65	1.72	1.47	Scn2b	GO:0032844//regulation of homeostatic process;GO:0051234//establishment of localization;GO:0065007//biological regulation;GO:0008016//regulation of heart contraction;GO:0007275//multicellular organism development;GO:0042221//response to chemical;GO:0048856//anatomical structure development;GO:0009636//response to toxic substance;GO:0006941//striated muscle contraction;GO:0086001//cardiac muscle c…
279653	2.92	2.08	2.9	2.8	2.24	2.04	1.94	2.09	2.29	1.97	2.23	2.54	1.96	1.79	0.51	0.32	0.25	0.24	0.25	0.68	0.68	0.71	0.67	1.94	2.34	4.82	3.79	Pcdh19	GO:0007155//cell adhesion;GO:0022610//biological adhesion;GO:0016020//membrane;GO:0043169//cation binding;GO:0043167//ion binding;GO:0046872//metal ion binding;GO:0005488//binding;
320534	3.32	4.48	4.71	4.18	3.64	3.75	3.61	3.7	3.6	3.41	4.68	5.47	7.29	6.97	8.4	8.21	8.39	7.81	7.84	1.78	1.62	5.74	5.67	4.5	4.21	4.49	5.03	Tmem104	GO:0031224//intrinsic component of membrane;GO:0016020//membrane;GO:0044425//membrane part;
67466	20.65	19.49	19.86	20.68	19.34	18.62	17.74	18.6	18.27	15.88	17	15.77	17.59	14.4	17.13	15.99	17.95	24.22	24.35	27.16	27.84	17.15	16.62	16.55	19.62	18.83	18.61	Pdcl	GO:0050877//nervous system process;GO:0007600//sensory perception;GO:0006457//protein folding;GO:0032501//multicellular organismal process;GO:0050953//sensory perception of light stimulus;GO:0009987//cellular process;GO:0042026//protein refolding;GO:0003008//system process;GO:0005488//binding;GO:0005515//protein binding;
22409	0.59	0.12	0.09	0.03	0	0.03	0	0	0.03	0.03	0	0	0.03	0	0	0	0	0	0	0.12	0.03	0.16	0.13	0	0	0.03	0	Wnt10a	GO:0042476//odontogenesis;GO:0007154//cell communication;GO:0010467//gene expression;GO:0071704//organic substance metabolic process;GO:0050789//regulation of biological process;GO:0048869//cellular developmental process;GO:0023052//signaling;GO:0065007//biological regulation;GO:0009887//animal organ morphogenesis;GO:0008152//metabolic process;GO:0022404//molting cycle process;GO:0007423//sensory…
626970	0	0	0	0	0	0	0	0	0	0	0	0	0	0	0.12	0	0	--	--	--	--	--	--	--	--	--	--	--	--
66482	15.42	15.75	14.29	13.22	14.72	13.93	14.2	13.32	15.04	14.28	13.79	14.03	13.95	13.86	13.16	11.46	11.78	13.18	13.69	23.3	21.77	9.1	10.09	15.55	14.36	16.35	14.23	Exoc2	GO:0009987//cellular process;GO:0006887//exocytosis;GO:0045184//establishment of protein localization;GO:0016192//vesicle-mediated transport;GO:0008104//protein localization;GO:0046903//secretion;GO:0051179//localization;GO:0006810//transport;GO:0032940//secretion by cell;GO:0033036//macromolecule localization;GO:0051234//establishment of localization;GO:0032991//macromolecular complex;GO:0016020…
67706	7.64	8.17	9.66	8.88	7.71	8.59	9.03	8.45	8.18	7.24	12.83	12.79	14.07	16.85	22.4	20.98	19.94	19.67	20.41	7.28	9.16	6.87	7.64	6.98	9.12	8.24	10.89	Tmem179b	GO:0016020//membrane;GO:0044425//membrane part;GO:0031224//intrinsic component of membrane;
242711	0	0	0	0	0	0	0	0	0	0	0	0	0	0	0	0	0	--	--	--	--	--	--	--	--	--	--	--	--
541463	0	0	0	0.03	0	0	0	0	0.03	0	0	0.03	0	0.03	0	0	0	0	0	0.07	0.17	0	0	0	0	0	0	Tex24	GO:0043226//organelle;GO:0043231//intracellular membrane-bounded organelle;GO:0005622//intracellular;GO:0044464//cell part;GO:0005623//cell;GO:0043229//intracellular organelle;GO:0043227//membrane-bounded organelle;GO:0044424//intracellular part;
171580	15.15	16.91	12.41	12.6	11.15	10.43	12.26	10.65	7.69	8.57	7.81	7.82	8.94	7.23	15.72	19.97	19.17	17.61	16.81	7.7	6.44	1.8	1.57	7.92	8.12	8.2	8.12	Mical1	GO:0071840//cellular component organization or biogenesis;GO:0032268//regulation of cellular protein metabolic process;GO:0065007//biological regulation;GO:0060255//regulation of macromolecule metabolic process;GO:0030036//actin cytoskeleton organization;GO:0008219//cell death;GO:0031399//regulation of protein modification process;GO:0080090//regulation of primary metabolic process;GO:0050789//re…
54194	37.41	35.5	28.76	29.36	30.94	31.61	33.73	31.73	31.84	34.92	35.76	35.67	38.38	41.85	16.64	26	27.6	29.65	31.71	20.04	18.2	48.5	46.75	33	34.87	30.55	30.11	Akap8l	GO:0044422//organelle part;GO:0005623//cell;GO:0044464//cell part;GO:0043233//organelle lumen;GO:0034399//nuclear periphery;GO:0031974//membrane-enclosed lumen;GO:0043231//intracellular membrane-bounded organelle;GO:0005634//nucleus;GO:0044446//intracellular organelle part;GO:0043229//intracellular organelle;GO:0043227//membrane-bounded organelle;GO:0044428//nuclear part;GO:0005622//intracellular…
380855	0.53	0.87	1.11	1.04	0.96	0.65	0.66	0.53	1.42	0.99	1.37	1.01	1.17	1.16	1.08	0.81	0.75	0.88	1.35	1.07	1.06	2.49	2.34	0.94	1.66	1.17	1.05	Rsl1
503610	17.79	24.12	30.04	31.25	31.52	30.35	31.28	31.71	24.55	25.83	20.18	19.48	18.24	21.58	21.22	22.34	21.96	18.86	21.8	7.82	8.52	14.86	13.84	24.28	25.27	23.72	27.72	Zdhhc18	GO:0033036//macromolecule localization;GO:0051179//localization;GO:0008104//protein localization;GO:0031224//intrinsic component of membrane;GO:0016020//membrane;GO:0044425//membrane part;GO:0005488//binding;GO:0043169//cation binding;GO:0046872//metal ion binding;GO:0016746//transferase activity, transferring acyl groups;GO:0016740//transferase activity;GO:0046914//transition metal ion binding;G…
216131	16.91	19.24	17.31	17.82	19.34	17.42	17.87	18.77	20.03	17.95	21.7	20.67	26.85	22.87	22.95	24.32	25.14	21.72	22.24	17.17	16.99	21.57	22.59	20.46	19.12	21.22	19.06	Trappc10	GO:0006810//transport;GO:0006812//cation transport;GO:0051179//localization;GO:0015672//monovalent inorganic cation transport;GO:0006814//sodium ion transport;GO:0051234//establishment of localization;GO:0006811//ion transport;GO:0030001//metal ion transport;GO:0043231//intracellular membrane-bounded organelle;GO:0044425//membrane part;GO:0044464//cell part;GO:0016020//membrane;GO:0043229//intrac…
100043033	0	0	0	0	0	0	0	0	0	0	0	0	0	0	0	0	0	--	--	--	--	--	--	--	--	--	--	--	--
109731	1.09	0.57	1.86	1.75	1.45	1.47	1.75	1.55	2.51	2.37	2.71	1.73	9.28	12.8	21.56	20.41	24.49	41.58	37.13	1.72	1.2	6.76	8	1.56	2.25	1.83	1.29	Maob	GO:0006810//transport;GO:0015850//organic hydroxy compound transport;GO:0002237//response to molecule of bacterial origin;GO:0014070//response to organic cyclic compound;GO:0019222//regulation of metabolic process;GO:0042053//regulation of dopamine metabolic process;GO:0001820//serotonin secretion;GO:0006837//serotonin transport;GO:0009719//response to endogenous stimulus;GO:0042069//regulation o…
71941	9.25	8.16	9.76	11.33	10.52	10.52	10.93	9.87	7.9	9.77	11.21	11.62	8.04	7.67	4.63	5.31	4.46	4.89	4.68	9.56	9.13	5.05	5.64	9.33	9.41	8.82	8.9	Cars2
107868	0	0	0	0	0	0	0	0	0	0	0	0	0	0	0	0	0	0	0	0	0.01	0	0	0	0	0.06	0.01	Usp9y
69126	52.61	57.88	57.85	56.98	51.88	55.15	58.46	47.65	52.59	52.25	59.95	56.22	33.87	39.12	26.27	27.09	36.05	36.17	42.89	78.94	107.68	40.86	50.82	44.45	59.66	55.74	55.53	1810022K09Rik
69481	0.09	0.18	0.13	0.26	0.22	0.04	0.31	0.18	0.22	0.48	0.31	0.49	0.09	0.35	0.12	0.08	0.08	0.13	0.04	0.27	0.13	0.05	0.14	0.31	0.22	0.18	0.26	Actl9	GO:0043232//intracellular non-membrane-bounded organelle;GO:0043229//intracellular organelle;GO:0044464//cell part;GO:0043226//organelle;GO:0044424//intracellular part;GO:0043228//non-membrane-bounded organelle;GO:0005622//intracellular;GO:0005623//cell;
230612	0	0	0.01	0.01	0	0	0	0	0.01	0	0	0	0	0	0	0	0	0	0	0	0.04	0	0.01	0.01	0	0	0	Slc5a9	GO:0030001//metal ion transport;GO:0051234//establishment of localization;GO:0051179//localization;GO:0006812//cation transport;GO:0006811//ion transport;GO:0006810//transport;GO:0016020//membrane;GO:0044425//membrane part;GO:0031224//intrinsic component of membrane;
20196	4.17	6.59	20.4	21.4	37.08	38.99	45.86	37.54	50.85	57.99	102.55	96.22	50.74	52.63	70.23	73.33	76.98	61.19	71.17	6.86	8.5	14.49	14.66	45.94	52.28	27.25	23.08	S100a13	GO:0007249//I-kappaB kinase/NF-kappaB signaling;GO:0051716//cellular response to stimulus;GO:0050793//regulation of developmental process;GO:0008104//protein localization;GO:0045576//mast cell activation;GO:0065007//biological regulation;GO:0032612//interleukin-1 production;GO:0002376//immune system process;GO:0051128//regulation of cellular component organization;GO:0008283//cell proliferation;G…
66113	0	0	0.05	0.08	0.03	0	0.05	0.03	0	0	0	0.03	0	0	0.1	0.05	0.07	0	0.03	0	0	0	0	0	0	0	0	Apoa5	GO:0048731//system development;GO:0048518//positive regulation of biological process;GO:0009888//tissue development;GO:0033036//macromolecule localization;GO:0044249//cellular biosynthetic process;GO:0048878//chemical homeostasis;GO:0009719//response to endogenous stimulus;GO:0048856//anatomical structure development;GO:0010901//regulation of very-low-density lipoprotein particle remodeling;GO:00…
19328	42.24	42.68	43.76	40.17	41.3	43.79	45.5	40.89	41.99	42.77	45.79	44.32	35.43	38.05	43.38	42.46	40.55	45.5	45.91	50.22	50.8	45.92	47.32	40.61	44.3	43.94	46.13	Rab12	GO:0044238//primary metabolic process;GO:0051716//cellular response to stimulus;GO:0006810//transport;GO:0019538//protein metabolic process;GO:0045184//establishment of protein localization;GO:0006807//nitrogen compound metabolic process;GO:0008152//metabolic process;GO:0050794//regulation of cellular process;GO:0051641//cellular localization;GO:0035556//intracellular signal transduction;GO:00516…
18348	0	0.12	0.12	0	0.06	0.06	0.06	0.06	0.12	0.24	0.06	0	0	0	0	0	0	0	0	0.12	0.18	0.06	0	0.12	0	0.12	0	Olfr49	GO:0050789//regulation of biological process;GO:0009987//cellular process;GO:0007166//cell surface receptor signaling pathway;GO:0065007//biological regulation;GO:0051716//cellular response to stimulus;GO:0050794//regulation of cellular process;GO:0007165//signal transduction;GO:0050896//response to stimulus;GO:0023052//signaling;GO:0007154//cell communication;GO:0016020//membrane;GO:0004871//sig…
18007	86.62	75.95	60.88	61.12	71.46	68.84	67.76	72.14	74.09	68.51	63.37	64.96	63.97	62.88	44.08	39.45	43.72	48.35	44.59	91.99	82.92	15.38	14.65	77.01	71.82	78.17	76.73	Neo1	GO:0006725//cellular aromatic compound metabolic process;GO:0048878//chemical homeostasis;GO:0034641//cellular nitrogen compound metabolic process;GO:0048646//anatomical structure formation involved in morphogenesis;GO:0046483//heterocycle metabolic process;GO:0034654//nucleobase-containing compound biosynthetic process;GO:0050801//ion homeostasis;GO:0097659//nucleic acid-templated transcription;…
110789	0.97	0.67	0.64	0.53	0.3	0.26	0.21	0.31	0.2	0.16	0.17	0.26	0.31	0.6	0.03	0.04	0.06	0.04	0.05	0.39	0.34	0.13	0.12	0.18	0.2	0.19	0.18	Adgrv1
107885	3.06	5.2	6.19	5.06	4.28	6.12	8.26	6.99	5.92	5.99	8.89	8.92	8.04	8.74	28.54	25.67	26.14	24.77	23.66	4.08	6.77	2.5	3.04	5.58	5.55	3.9	7.79	Mthfs	GO:0006807//nitrogen compound metabolic process;GO:0006725//cellular aromatic compound metabolic process;GO:0006760//folic acid-containing compound metabolic process;GO:0043436//oxoacid metabolic process;GO:0006732//coenzyme metabolic process;GO:0009987//cellular process;GO:0046483//heterocycle metabolic process;GO:0043603//cellular amide metabolic process;GO:0012501//programmed cell death;GO:000…
78767	3.72	4.01	4.45	5.43	3.81	2.99	3.27	3.05	1.87	1.96	1.51	1.77	0.71	1.89	0.38	0.27	0.33	0.26	0.37	4.45	4.17	0.06	0.18	1.52	2.3	2.07	2.35	Efcab11	GO:0043169//cation binding;GO:0005488//binding;GO:0043167//ion binding;
12229	0.05	0.05	0.02	0.02	0	0.05	0	0.05	0.05	0.02	0.17	0.24	0.41	0.14	0.02	0.07	0.09	0.05	0.21	0.7	0.65	0.18	0.23	0.1	0.07	0.02	0.19	Btk	GO:0048513//animal organ development;GO:0043412//macromolecule modification;GO:2000112//regulation of cellular macromolecule biosynthetic process;GO:0051234//establishment of localization;GO:0001821//histamine secretion;GO:0016310//phosphorylation;GO:0051716//cellular response to stimulus;GO:0006954//inflammatory response;GO:0050896//response to stimulus;GO:0002449//lymphocyte mediated immunity;G…
77305	57.08	59.64	54.78	56.3	53.52	55.55	52.3	54.36	53.6	54.22	48.45	48.23	37.16	38.83	39.83	37.36	38.14	38.25	41.33	75.08	73.83	52.06	53.37	54.73	53.47	48.28	47.47	Wdr82	GO:0043170//macromolecule metabolic process;GO:0018205//peptidyl-lysine modification;GO:0006325//chromatin organization;GO:0016043//cellular component organization;GO:0006996//organelle organization;GO:0044237//cellular metabolic process;GO:0016571//histone methylation;GO:0051276//chromosome organization;GO:0032259//methylation;GO:0006479//protein methylation;GO:0008152//metabolic process;GO:0009…
232035	4.13	2.96	1.85	1.72	3.23	2.92	2.89	3.39	3.47	3.22	1.93	2.45	1.81	1.95	0.26	0.29	0.3	0.21	0.32	3.84	3.22	3.41	3.7	4.11	2.71	2.28	1.54	Ccser1
434204	7.26	7.66	5.22	5.36	6.88	6.64	6.99	6.55	8.01	8.29	7.6	7.96	10.63	11.8	12.27	10.65	12.12	12	14.25	11.38	11.46	9.76	10.17	8.52	6.33	7.19	6.66	Whamm	GO:0043229//intracellular organelle;GO:0043227//membrane-bounded organelle;GO:0044464//cell part;GO:0043226//organelle;GO:0044424//intracellular part;GO:0005623//cell;GO:0005622//intracellular;GO:0043231//intracellular membrane-bounded organelle;
18491	0.58	0.54	0.62	0.71	0.23	0.18	0.25	0.32	0.16	0.11	0.09	0.07	0.1	0.06	0.02	0.02	0.01	0.04	0.01	0.06	0.07	2.01	2.23	0.08	0.12	0.12	0.12	Pappa
209232	0	0	0.05	0.05	0	0.03	0.03	0	0	0	0	0	0	0.03	0.02	0	0	0.03	0	0	0	0	0	0	0	0	0.03	Wfdc5
76974	0	0	0	0	0.09	0.28	0	0.09	0	0	0.28	0	0.19	0.56	0	0.09	0	0	0.09	0	0	0	0	0	0	0	0.09	Urah	GO:0034641//cellular nitrogen compound metabolic process;GO:0051234//establishment of localization;GO:0006725//cellular aromatic compound metabolic process;GO:0044237//cellular metabolic process;GO:1901564//organonitrogen compound metabolic process;GO:0008152//metabolic process;GO:0006139//nucleobase-containing compound metabolic process;GO:0044281//small molecule metabolic process;GO:0044238//pr…
22289	11.12	10.18	8.85	9.05	9.79	9.71	7.38	9.53	9.23	7.46	6.95	6.98	9.31	8.02	7.83	7.49	4.51	5.19	9.38	10.49	9.79	10.09	10.27	9.03	9.1	9	5.44	Kdm6a	GO:0032501//multicellular organismal process;GO:0198738//cell-cell signaling by wnt;GO:0048513//animal organ development;GO:0000578//embryonic axis specification;GO:0050794//regulation of cellular process;GO:0044238//primary metabolic process;GO:0006479//protein methylation;GO:0048729//tissue morphogenesis;GO:0016571//histone methylation;GO:0018205//peptidyl-lysine modification;GO:0007166//cell s…
209239	4.55	3.23	2.72	2.73	3.42	2.32	1.39	2.44	3	2.32	1.04	2.06	2.79	2.97	4.43	2.75	3.04	1.7	1.65	0.99	0.89	0.94	0.88	3.32	2.48	3.08	1.54	Gan	GO:0043412//macromolecule modification;GO:0008152//metabolic process;GO:0019538//protein metabolic process;GO:0070647//protein modification by small protein conjugation or removal;GO:1901564//organonitrogen compound metabolic process;GO:0036211//protein modification process;GO:0006464//cellular protein modification process;GO:0043170//macromolecule metabolic process;GO:0044260//cellular macromole…
246229	6.62	6.4	6.26	5.72	6.8	6.73	6.93	5.87	6.42	6.53	8.39	8.1	4.94	5.63	5.52	5.23	4.85	5.42	5.11	9.55	9.9	7.06	8.09	6.58	7.15	6.83	6.39	Bivm	GO:0043231//intracellular membrane-bounded organelle;GO:0043226//organelle;GO:0043227//membrane-bounded organelle;GO:0043229//intracellular organelle;GO:0044464//cell part;GO:0044424//intracellular part;GO:0005623//cell;GO:0005622//intracellular;
11595	0.09	0.09	0.26	0.27	0.34	0.42	0.35	0.33	0.49	0.38	1.47	1.61	0.96	1.46	0.07	0.03	0.03	0.04	0.1	0.07	0.11	0.43	0.33	0.54	0.55	0.46	0.28	Acan	GO:1901564//organonitrogen compound metabolic process;GO:0007417//central nervous system development;GO:0034284//response to monosaccharide;GO:0016043//cellular component organization;GO:1901135//carbohydrate derivative metabolic process;GO:0051674//localization of cell;GO:0001501//skeletal system development;GO:0044237//cellular metabolic process;GO:0008152//metabolic process;GO:0019538//protein…
622307	0.25	0.05	0.03	0	0	0	0	0	0.03	0.03	0	0.03	0.08	0.05	0	0	0	0	0	0	0.03	0	0	0.03	0	0.06	0	5830473C10Rik	GO:0051179//localization;GO:0051234//establishment of localization;
320974	0.09	0.12	0.05	0.12	0.14	0.05	0.1	0.09	0.14	0.07	0.1	0.19	0.12	0	0.02	0	0	0	0	0.02	0.05	0.02	0.02	0.07	0.1	0.05	0.08	Lrrn4
67238	28.71	33.89	25.58	24.97	25.3	27.06	27.48	25.96	26.16	27.07	25.68	24.02	17.52	21.44	18.95	19.48	20.5	17.27	16.98	31.74	32.33	19.56	20.28	28.73	24.08	20.56	21.69	Fam220a	GO:0043226//organelle;GO:0044424//intracellular part;GO:0043227//membrane-bounded organelle;GO:0005622//intracellular;GO:0043229//intracellular organelle;GO:0044464//cell part;GO:0005623//cell;GO:0043231//intracellular membrane-bounded organelle;
67207	6.63	6.69	5.8	6.1	5.68	5.39	7.27	5.62	5.53	6.89	8.04	7.97	5.35	5.76	6.75	4.93	5.38	3.65	4.59	7.66	8.45	4.31	4.6	5.71	6.53	5.3	5.58	Lsm1	GO:0006396//RNA processing;GO:0006807//nitrogen compound metabolic process;GO:0010468//regulation of gene expression;GO:0044265//cellular macromolecule catabolic process;GO:0010467//gene expression;GO:0048519//negative regulation of biological process;GO:0008152//metabolic process;GO:0009057//macromolecule catabolic process;GO:0044270//cellular nitrogen compound catabolic process;GO:0019222//regu…
13383	14.8	15.41	20.45	20.78	17.36	17.11	17.42	17.75	17.96	17.25	21.65	20.11	27.78	22.53	21.11	21.52	21.34	23.6	24.26	16.05	14.05	41.15	38.59	16.94	18.08	18.57	19.71	Dlg1	GO:0043549//regulation of kinase activity;GO:0048562//embryonic organ morphogenesis;GO:0009987//cellular process;GO:0048568//embryonic organ development;GO:0070271//protein complex biogenesis;GO:0071822//protein complex subunit organization;GO:0050896//response to stimulus;GO:0048754//branching morphogenesis of an epithelial tube;GO:0007009//plasma membrane organization;GO:0009653//anatomical str…
101502	4.03	5.11	5.14	5.39	6.81	6.1	7.12	5.77	6.71	6.94	8.29	8.32	15.6	12.46	19.8	21.79	21.75	21.01	23.99	3.58	3.65	15.76	17.6	5.99	6.47	5.94	6.39	Hsd3b7	GO:0071704//organic substance metabolic process;GO:0016049//cell growth;GO:0009987//cellular process;GO:0008202//steroid metabolic process;GO:1901360//organic cyclic compound metabolic process;GO:0044238//primary metabolic process;GO:0040007//growth;GO:0006629//lipid metabolic process;GO:0008152//metabolic process;GO:0043227//membrane-bounded organelle;GO:0043231//intracellular membrane-bounded o…
83946	16.07	14.46	12.34	12.62	12.46	11.5	9.25	12.34	14.3	10.4	8.13	8.94	7.08	8.14	6.97	5.95	6.3	8.86	9.63	31.44	27.2	13.9	14.34	12.35	11.28	11.75	6.84	Phip	GO:0034645//cellular macromolecule biosynthetic process;GO:0006366//transcription from RNA polymerase II promoter;GO:0090304//nucleic acid metabolic process;GO:0048856//anatomical structure development;GO:0009059//macromolecule biosynthetic process;GO:0034641//cellular nitrogen compound metabolic process;GO:0060255//regulation of macromolecule metabolic process;GO:0007169//transmembrane receptor …
751864	0	0	0	0	0	0	0.1	0	0	0	0	0	0	0	0	0.1	0	0	0	0	0.1	0	0.11	0	0	0	0	Gm9733
71684	3.1	2.62	3.75	3.89	3.11	3.41	3.58	3.15	1.94	2.25	3.13	3.1	3.66	4.93	7.49	6.48	6.18	7.64	6.09	4.08	4.22	6.93	6.14	1.98	2.75	2.4	2.3	Rbm43	GO:0003676//nucleic acid binding;GO:0097159//organic cyclic compound binding;GO:0005488//binding;GO:0036094//small molecule binding;GO:1901363//heterocyclic compound binding;
56043	15.22	14.45	20.59	20.52	16.9	18.28	18.74	17.4	16.08	16.92	19.78	20.64	20.74	20.79	18.95	18.55	15.92	19.14	20.16	17.94	17.57	13.85	14.86	15.43	17.03	16.45	17.83	Akr1e1	GO:0003824//catalytic activity;GO:0016614//oxidoreductase activity, acting on CH-OH group of donors;GO:0016616//oxidoreductase activity, acting on the CH-OH group of donors, NAD or NADP as acceptor;GO:0016491//oxidoreductase activity;
69852	0.01	0.04	0.01	0.07	0.03	0.01	0.06	0.03	0.15	0.07	0.04	0.01	0.11	0.1	0.11	0.01	0.12	0.04	0.07	0.07	0.04	0.16	0.12	0.07	0.1	0.09	0.11	Tcf23	GO:0048731//system development;GO:0032501//multicellular organismal process;GO:0048869//cellular developmental process;GO:0009987//cellular process;GO:0048513//animal organ development;GO:0048856//anatomical structure development;GO:0032502//developmental process;GO:0007275//multicellular organism development;GO:0005515//protein binding;GO:0005488//binding;
17350	11.73	11.3	12.38	11.76	11.08	10.8	11.33	10.68	8.93	9.4	10.96	10.79	10	9.37	7.63	7.9	7.68	6.22	8.59	9.24	9.47	5.99	5.69	8.67	9	11.24	11.28	Mlh1	GO:0007059//chromosome segregation;GO:0046700//heterocycle catabolic process;GO:0002208//somatic diversification of immunoglobulins involved in immune response;GO:0007275//multicellular organism development;GO:0051171//regulation of nitrogen compound metabolic process;GO:0002381//immunoglobulin production involved in immunoglobulin mediated immune response;GO:0046483//heterocycle metabolic proces…
67020	0.8	0.74	1.01	0.82	1.08	0.74	0.85	0.95	0.58	1	1.7	1.41	1.51	0.57	0.19	0.54	0.31	0.2	0.25	0.6	0.96	2.09	1.85	1.24	0.65	1.1	1.8	Tmem88
27410	15.2	14.82	14.43	14.52	17.94	18.7	17.64	18.82	22.43	21.2	25.31	27	20.83	32.58	25.61	23.89	24.88	24.97	23.35	15.38	14.2	18.67	17.85	24.46	22.16	21.86	19.12	Abca3	GO:0019693//ribose phosphate metabolic process;GO:1901292//nucleoside phosphate catabolic process;GO:0046700//heterocycle catabolic process;GO:1901136//carbohydrate derivative catabolic process;GO:0009987//cellular process;GO:0071704//organic substance metabolic process;GO:1901135//carbohydrate derivative metabolic process;GO:0009259//ribonucleotide metabolic process;GO:0006753//nucleoside phosph…
74035	11.67	14.71	11.19	11.38	10.02	9.71	9.24	9.89	8.23	8.45	10.66	10.62	6.75	8.61	5.61	5.44	5.2	4.25	5.38	10.52	9.51	6.2	6.06	9.32	10.04	8.82	9.53	Nol9	GO:0046483//heterocycle metabolic process;GO:0016070//RNA metabolic process;GO:0006139//nucleobase-containing compound metabolic process;GO:0034660//ncRNA metabolic process;GO:0016072//rRNA metabolic process;GO:0006793//phosphorus metabolic process;GO:0042254//ribosome biogenesis;GO:0010467//gene expression;GO:0043170//macromolecule metabolic process;GO:0034641//cellular nitrogen compound metabol…
19702	0	0	0	0	0	0	0.12	0	0	0	0	0	0	0	0	0	0	0	0	0	0	0	0	0	0	0	0.12	Ren2	GO:0051716//cellular response to stimulus;GO:0030855//epithelial cell differentiation;GO:0023052//signaling;GO:0008217//regulation of blood pressure;GO:0001655//urogenital system development;GO:0043207//response to external biotic stimulus;GO:0035556//intracellular signal transduction;GO:0007631//feeding behavior;GO:0007165//signal transduction;GO:0030154//cell differentiation;GO:0003006//develop…
76399	0	0	0	0	0	0	0.08	0	0	0	0	0	0	0.08	0	0	0	0.07	0	0	0.15	0	0	0	0	0	0	Il31
13038	1.99	1.73	0.94	0.69	0.5	0.69	0.57	0.66	0.92	1.06	2.67	3.68	3.21	1.42	1.15	1.84	1.46	0.9	0.83	2.73	2.66	2.5	2.67	1.73	2.19	0.79	0.94	Ctsk
19065	0	0	0	0	0	0	0	0	0.03	0	0	0	0.03	0.03	0	0	0	--	--	--	--	--	--	0	0	0	0	Npy4r	GO:0023052//signaling;GO:0065007//biological regulation;GO:0007165//signal transduction;GO:0007186//G-protein coupled receptor signaling pathway;GO:0051716//cellular response to stimulus;GO:0007267//cell-cell signaling;GO:0050789//regulation of biological process;GO:0050896//response to stimulus;GO:0009987//cellular process;GO:0050794//regulation of cellular process;GO:0007154//cell communication…
107939	34.9	35.64	30.36	29.57	27.32	29.1	26.22	29.71	25.51	23.74	20.88	22.01	16.76	18.01	11.4	12.12	12.19	10.13	10.38	23.91	21.62	20.82	18.5	27.25	23.11	24.67	22.23	Pom121	GO:0051234//establishment of localization;GO:0009987//cellular process;GO:0051179//localization;GO:0016043//cellular component organization;GO:0071840//cellular component organization or biogenesis;GO:0006810//transport;GO:0006996//organelle organization;GO:0006997//nucleus organization;GO:0044464//cell part;GO:0043231//intracellular membrane-bounded organelle;GO:0043226//organelle;GO:0031967//or…
56809	11.77	10.7	8.74	8.74	9.07	9.7	8.2	9.22	8.13	7.96	6.08	6.44	4.99	4.98	3.09	3.5	3.47	3.58	3.66	11.22	10.36	5.2	5.76	8.37	7.36	8.25	7.37	Gmeb1	GO:0032774//RNA biosynthetic process;GO:0044249//cellular biosynthetic process;GO:0016070//RNA metabolic process;GO:0008152//metabolic process;GO:1901576//organic substance biosynthetic process;GO:0018130//heterocycle biosynthetic process;GO:0046483//heterocycle metabolic process;GO:0019438//aromatic compound biosynthetic process;GO:1901362//organic cyclic compound biosynthetic process;GO:0006139…
243862	0	0	0	0	0	0	0.03	0	0	0	0	0	0	0	0	0	0	0	0	0	0	0	0	0	0	0	0	Psg22	GO:0022414//reproductive process;GO:0065008//regulation of biological quality;GO:0071704//organic substance metabolic process;GO:0071702//organic substance transport;GO:0008104//protein localization;GO:0045184//establishment of protein localization;GO:0042445//hormone metabolic process;GO:0010467//gene expression;GO:0000003//reproduction;GO:0009306//protein secretion;GO:0051234//establishment of …
66104	10.33	7.47	6.26	5.35	6.43	9	7.41	6.99	8.67	12.16	11.54	12.15	7.45	7.6	0.09	0.39	0.06	0.12	0.1	6.2	4.87	24.85	26.98	8.01	9.38	7.82	9.05	Tceal6	GO:0034654//nucleobase-containing compound biosynthetic process;GO:0071704//organic substance metabolic process;GO:0044271//cellular nitrogen compound biosynthetic process;GO:0043603//cellular amide metabolic process;GO:0019438//aromatic compound biosynthetic process;GO:0032774//RNA biosynthetic process;GO:1901360//organic cyclic compound metabolic process;GO:0034641//cellular nitrogen compound m…
77569	13.48	16.15	32.49	32.01	31.74	30.5	28.87	32.58	31.58	31.93	21.34	19.19	35.37	34.8	55.24	50.52	52.53	48.89	49.03	4.76	5.39	26.38	26.92	29.03	32.43	37.37	38.28	Limch1
97484	10.38	10.98	10.97	12.56	9.01	10.03	9.82	9.32	8.69	8.3	11.63	10.43	13.89	13.89	12.38	11.26	11.82	11.12	9.63	11.68	11.67	14.44	14.52	9.93	11.69	10.72	12.22	Cog8	GO:0051234//establishment of localization;GO:0033036//macromolecule localization;GO:0008104//protein localization;GO:0045184//establishment of protein localization;GO:0051179//localization;GO:0005622//intracellular;GO:0005623//cell;GO:0043231//intracellular membrane-bounded organelle;GO:0043227//membrane-bounded organelle;GO:0043234//protein complex;GO:0043229//intracellular organelle;GO:0044464/…
72361	0.07	0.1	0.03	0.06	0.05	0.06	0.07	0.04	0.12	0.05	0.14	0.04	0.11	0.05	0	0	0.04	0.03	0.02	0.19	0.28	0.15	0.17	0.15	0.12	0.1	0.06	Ces2g	GO:0043226//organelle;GO:0043227//membrane-bounded organelle;GO:0016788//hydrolase activity, acting on ester bonds;GO:0003824//catalytic activity;GO:0052689//carboxylic ester hydrolase activity;GO:0016787//hydrolase activity;
66972	59.01	60.74	73.5	75.73	71.78	76.04	77.68	72.87	86.75	88.78	79.43	77.21	88.68	95.2	108.55	114.68	97.65	99.32	103	35.89	37.67	136.42	134.76	82.47	84.69	87.22	86.6	Slc25a23	GO:0051234//establishment of localization;GO:0051179//localization;GO:0031975//envelope;GO:0043229//intracellular organelle;GO:0044424//intracellular part;GO:0005623//cell;GO:0005622//intracellular;GO:0019866//organelle inner membrane;GO:0031967//organelle envelope;GO:0044446//intracellular organelle part;GO:0043227//membrane-bounded organelle;GO:0043226//organelle;GO:0031224//intrinsic component…
70439	77.23	64.6	62.23	59.94	57.04	55.38	58.04	56.72	49.37	58.06	38.57	41.32	35.43	40.47	17.31	15.15	19.18	22.84	21.99	79.02	74.68	28.81	29.99	46.06	48.05	42.6	47.68	Taf15
71903	0	0	0	0	0	0	0	0	0	0	0	0	0	0	0	0	0	--	--	--	--	--	--	--	--	--	--	--	--
67534	16.08	13.54	13.4	12.65	9.57	8.74	7.61	9.9	7.73	7.13	4.56	5.26	4.96	6.34	3.67	2.8	3.17	2.87	3.76	11.2	8.88	5.84	5.97	8.96	7.34	8.51	5.68	Ttll4
258153	0	0	0	0	0	0	0	0.07	0	0	0	0	0	0	0	0	0	0	0	0	0.07	0	0	0	0	0	0	Olfr412	GO:0050789//regulation of biological process;GO:0051716//cellular response to stimulus;GO:0007606//sensory perception of chemical stimulus;GO:0007154//cell communication;GO:0007600//sensory perception;GO:0007166//cell surface receptor signaling pathway;GO:0007608//sensory perception of smell;GO:0009987//cellular process;GO:0007165//signal transduction;GO:0050896//response to stimulus;GO:0003008//…
13593	99.3	66.17	17.75	18.62	6.88	6.52	6.83	7.28	3.86	3.52	4.83	4.02	5.74	1.22	0.16	0.15	0.13	0.17	0.1	94.47	83.54	4.03	3.99	3.32	3.79	11.93	11.38	Ebf3	GO:0009058//biosynthetic process;GO:0097659//nucleic acid-templated transcription;GO:0009987//cellular process;GO:0044237//cellular metabolic process;GO:0016070//RNA metabolic process;GO:0044260//cellular macromolecule metabolic process;GO:0046483//heterocycle metabolic process;GO:1901362//organic cyclic compound biosynthetic process;GO:0018130//heterocycle biosynthetic process;GO:0043170//macrom…
20022	72.17	75.72	71.93	77.29	68.65	77.87	81.61	71.16	60.89	75.74	67.47	61.16	58.56	55.62	38.5	39.64	38.77	33.52	40.16	63.82	74	42.09	45.76	67.24	69.99	58.11	72.75	Polr2j	GO:0019538//protein metabolic process;GO:1901564//organonitrogen compound metabolic process;GO:0050896//response to stimulus;GO:0032774//RNA biosynthetic process;GO:0065007//biological regulation;GO:0009891//positive regulation of biosynthetic process;GO:1901576//organic substance biosynthetic process;GO:0050789//regulation of biological process;GO:0051704//multi-organism process;GO:0016070//RNA …
56187	9.82	11.11	9.18	9.08	11.08	10.97	12.43	11.71	11.25	11.84	13.36	12.96	9.69	11.73	8.07	8.99	10.22	6.24	9.4	6.4	5.72	11.3	11.51	11.3	12.53	9.18	10.63	Rabggta	GO:0003008//system process;GO:0043170//macromolecule metabolic process;GO:0007600//sensory perception;GO:0050877//nervous system process;GO:0097354//prenylation;GO:0006807//nitrogen compound metabolic process;GO:0044260//cellular macromolecule metabolic process;GO:0044237//cellular metabolic process;GO:0006464//cellular protein modification process;GO:0008152//metabolic process;GO:1901564//organo…
216976	0.48	0.4	0.46	0.5	0.28	0.41	0.46	0.5	0.51	0.43	0.46	0.5	0.75	0.37	0.47	0.61	0.48	0.71	0.54	0.46	0.41	0.33	0.56	0.34	0.39	0.26	0.3	BC030499
12909	20.4	22.48	17.51	19.4	18.65	18.41	20.76	17.75	16.07	19.27	15.17	14.71	11.07	13.18	12.29	10.22	9.76	13.01	12.48	23.47	22.14	11.02	11.27	17.26	16.36	15.51	18.55	Crcp	GO:0044271//cellular nitrogen compound biosynthetic process;GO:0006950//response to stress;GO:0007154//cell communication;GO:0006139//nucleobase-containing compound metabolic process;GO:0018130//heterocycle biosynthetic process;GO:0044237//cellular metabolic process;GO:0065007//biological regulation;GO:0016070//RNA metabolic process;GO:0019438//aromatic compound biosynthetic process;GO:0046483//h…
208748	6.32	4.91	5.49	6.26	4.41	3.66	3.27	3.83	2.52	2.58	2.54	3.04	2.25	2.05	0.1	0.08	0.03	0.12	0.05	3.62	4.02	4.28	3.84	2.42	2.7	1.84	1.46	Prrg3	GO:0044425//membrane part;GO:0031224//intrinsic component of membrane;GO:0016020//membrane;GO:0043169//cation binding;GO:0043167//ion binding;GO:0046872//metal ion binding;GO:0005488//binding;
20661	30.09	32.81	32.44	31.44	33.45	31.08	29.64	32.47	32.31	29.82	22.68	23.98	33.43	30.4	57.88	59.01	68.05	69.67	66.44	33.95	31.17	37.65	36.67	33.1	30.68	31.04	27.13	Sort1	GO:0046907//intracellular transport;GO:0007165//signal transduction;GO:0007154//cell communication;GO:0048513//animal organ development;GO:0015749//monosaccharide transport;GO:0050789//regulation of biological process;GO:1901652//response to peptide;GO:0010467//gene expression;GO:0051641//cellular localization;GO:0007169//transmembrane receptor protein tyrosine kinase signaling pathway;GO:0061061…
17140	0	0	0	0	0	0	0.06	0	0	0	0	0	0	0	0	0	0	0	0	0	0	0	0	0	0	0	0	Magea4
78923	1.24	0.7	0.49	0.63	0.73	0.65	0.67	0.64	0.68	0.79	1.03	1.18	1.31	1.28	0.13	0.2	0.07	0.08	0.08	0.24	0.36	0.2	0.13	0.94	0.67	1.28	0.88	Chsy3	GO:0043226//organelle;GO:0098791//Golgi subcompartment;GO:0044425//membrane part;GO:0043229//intracellular organelle;GO:0005794//Golgi apparatus;GO:0016020//membrane;GO:0044424//intracellular part;GO:0005737//cytoplasm;GO:0031984//organelle subcompartment;GO:0044431//Golgi apparatus part;GO:0043227//membrane-bounded organelle;GO:0012505//endomembrane system;GO:0044464//cell part;GO:0031090//organ…
57258	6.35	4.28	5.7	5.32	4.63	4.18	3.24	4.46	5.22	3.32	2.9	3.71	4.79	4.02	5	3.59	3.94	3.56	3.29	7.17	5.34	3.47	4.3	5.2	5.1	6.13	4.08	Xpo4	GO:0034613//cellular protein localization;GO:0051169//nuclear transport;GO:0008104//protein localization;GO:0071705//nitrogen compound transport;GO:0070727//cellular macromolecule localization;GO:0006810//transport;GO:0006611//protein export from nucleus;GO:0042886//amide transport;GO:0051649//establishment of localization in cell;GO:0051234//establishment of localization;GO:0006913//nucleocytopl…
69277	1.9	1.41	2.12	2.16	2.51	2.05	1.74	1.9	2.4	2.69	1.97	2.14	2.87	2.04	1.71	1.34	1.49	1.93	1.54	1.66	1.29	0.27	0.88	2.49	2.3	3.65	2.21	3300002I08Rik	GO:0005488//binding;GO:0043167//ion binding;GO:0043169//cation binding;
30056	17.79	18.87	18.31	19.92	19.67	18.93	21.18	19.68	20.16	21.74	24.16	27.01	14.62	19.2	11.35	12.54	11.76	11.53	14.33	16.64	21.26	12.79	15.53	19.91	21.36	17.95	21.12	Timm9	GO:0015031//protein transport;GO:0033365//protein localization to organelle;GO:0016043//cellular component organization;GO:1901564//organonitrogen compound metabolic process;GO:0072594//establishment of protein localization to organelle;GO:0009987//cellular process;GO:0006810//transport;GO:0006886//intracellular protein transport;GO:0046907//intracellular transport;GO:0051641//cellular localizati…
194433	0	0	0	0	0	0	0	0	0	0	0	0	0	0	0	0	0.03	0	0	0	0.07	0	0	--	--	--	--	--	--
17684	54.77	76.38	41.31	43.83	96.71	102.33	104.28	96.88	79.4	83.82	26.2	26.6	20.25	23.89	3.79	4.2	4.12	2.41	3.57	46.99	50.39	70.92	70.19	86.76	64.86	43.55	38.29	Cited2	GO:0007165//signal transduction;GO:0048869//cellular developmental process;GO:0065007//biological regulation;GO:0048731//system development;GO:0048568//embryonic organ development;GO:0031076//embryonic camera-type eye development;GO:0002009//morphogenesis of an epithelium;GO:0032501//multicellular organismal process;GO:0006915//apoptotic process;GO:0048863//stem cell differentiation;GO:0061418//r…
11552	0.23	0.15	0.09	0.15	0.11	0.06	0.04	0.12	0.03	0.01	0.07	0.08	0.1	0.05	0.01	0.03	0.03	0.03	0.03	0.06	0.14	0.38	0.46	0.06	0.09	0.17	0.09	Adra2b	GO:0006937//regulation of muscle contraction;GO:0031399//regulation of protein modification process;GO:0032502//developmental process;GO:0043085//positive regulation of catalytic activity;GO:0031325//positive regulation of cellular metabolic process;GO:0045987//positive regulation of smooth muscle contraction;GO:0048699//generation of neurons;GO:0050730//regulation of peptidyl-tyrosine phosphoryl…
226169	11.32	12.12	11.38	10.98	7.56	7.39	7.36	8.05	6.15	5.44	8.3	8.81	4.71	6.7	3.57	4.18	3.24	2.2	2.53	8.99	8.26	5.76	6.05	7.58	7.31	7.17	7.09	Pprc1	GO:0009059//macromolecule biosynthetic process;GO:1901576//organic substance biosynthetic process;GO:0034641//cellular nitrogen compound metabolic process;GO:0008152//metabolic process;GO:0032774//RNA biosynthetic process;GO:0010467//gene expression;GO:0006351//transcription, DNA-templated;GO:0018130//heterocycle biosynthetic process;GO:0006139//nucleobase-containing compound metabolic process;GO…
75272	0	0	0	0	0	0.07	0	0	0	0.07	0	0	0	0	0	0	0	0.07	0	0	0	0	0	0	0	0	0	Erich6b
241289	6.29	5.36	5.01	4.42	3.9	4.09	3.54	4.19	3.97	3.68	5.11	5.58	4.79	5.99	4.66	4.53	4.6	4.02	4.33	4.59	4.24	4.9	4.74	4.16	4.47	3.73	3.6	Ppp1r26	GO:0019222//regulation of metabolic process;GO:0035303//regulation of dephosphorylation;GO:0050789//regulation of biological process;GO:0010921//regulation of phosphatase activity;GO:0051336//regulation of hydrolase activity;GO:0050790//regulation of catalytic activity;GO:0019220//regulation of phosphate metabolic process;GO:0050794//regulation of cellular process;GO:0065009//regulation of molecu…
22248	36.55	46.18	43.83	45.07	48.09	52.04	56.15	48.51	47.04	52.08	46.01	42.31	29.48	41.77	34.78	39.72	37.59	22.8	33.81	17.63	17.77	12.77	12.66	42.81	43.9	39.33	45.49	Unc119	GO:0007154//cell communication;GO:0008104//protein localization;GO:0071702//organic substance transport;GO:0045184//establishment of protein localization;GO:0050794//regulation of cellular process;GO:0006810//transport;GO:0050896//response to stimulus;GO:0015031//protein transport;GO:0050789//regulation of biological process;GO:0007267//cell-cell signaling;GO:0007600//sensory perception;GO:005123…
242603	0.02	0	0	0	0	0	0	0	0	0.02	0	0	0	0	0	0	0	0	0	0.05	0	0	0	0.05	0	0.02	0	Cdcp2
75772	0	0	0	0	0	0	0.04	0	0	0	0	0	0	0	0	0	0	0	0	0	0	0	0	0	0	0	0	Pnpla5	GO:0044238//primary metabolic process;GO:0006629//lipid metabolic process;GO:0008152//metabolic process;GO:0071704//organic substance metabolic process;GO:0003824//catalytic activity;
66755	0.22	0.2	0.03	0	0.03	0.03	0.07	0.07	0.03	0	0	0.03	0	0	0.03	0	0.01	0.03	0	0.1	0.03	0	0	0	0	0.03	0.07	4933415F23Rik	GO:0009987//cellular process;GO:0019222//regulation of metabolic process;GO:0050789//regulation of biological process;GO:0016310//phosphorylation;GO:0006796//phosphate-containing compound metabolic process;GO:0008152//metabolic process;GO:0065007//biological regulation;GO:0044237//cellular metabolic process;GO:0065009//regulation of molecular function;GO:0044092//negative regulation of molecular …
67914	21.13	22.93	24.92	24.28	26.65	24.25	26.54	24.07	24.73	27.95	26.69	27.96	35.53	37.54	40.69	37.5	38.58	38.8	39.72	17.38	19.57	25.71	26.28	25.18	27.24	34.54	33.93	Coq9
20163	22.17	22.25	34.31	37.8	33.91	32.9	35.97	31.01	35.71	37.29	37.61	38.34	41.55	43.41	74.26	75.08	64.34	60.92	59.92	17.79	19.62	17.19	17.13	29.21	36.27	34.73	40.51	Rsu1
70604	5.53	4.3	6.05	5.4	6.41	4.57	3.57	5.58	6.86	4.9	4.13	4.42	9.43	6.69	8.18	5.88	6.77	5.95	5.97	4.39	3.59	9.57	10.2	7.48	6.75	6.72	4.89	Dnajb14
99662	5.15	4.34	5.9	5.89	5.66	5.92	5.35	5.6	6.22	6.11	4.56	4.39	8.2	7.18	5.13	5.67	5.89	6.32	7.09	2.31	2.49	4.43	3.71	5.12	6.59	7.33	8.08	Eps8l3	GO:0044464//cell part;GO:0005622//intracellular;GO:0005623//cell;GO:0044424//intracellular part;
84505	26.79	29.01	29.82	28.35	23.27	23.15	23.39	23.24	19.97	18.77	21.26	23.02	15.63	18.31	11.33	11.16	11.23	11.26	12.48	29.56	27.98	17.12	15.04	19.53	22.36	12.94	12.82	Setdb1	GO:0016070//RNA metabolic process;GO:0097659//nucleic acid-templated transcription;GO:0006479//protein methylation;GO:0044238//primary metabolic process;GO:0032501//multicellular organismal process;GO:0071840//cellular component organization or biogenesis;GO:0010467//gene expression;GO:0009058//biosynthetic process;GO:0018130//heterocycle biosynthetic process;GO:0019538//protein metabolic process…
76668	0.25	0.18	1.64	1.38	1.29	1.21	1.19	1.57	0.5	0.45	0.6	0.54	0.54	3.57	0.6	0.6	1.04	0.76	0.63	0.04	0.11	0.15	0.07	0.39	0.42	0.44	0.52	Mdh1b	GO:0045333//cellular respiration;GO:0071704//organic substance metabolic process;GO:0044237//cellular metabolic process;GO:0008152//metabolic process;GO:0019752//carboxylic acid metabolic process;GO:0043436//oxoacid metabolic process;GO:0044238//primary metabolic process;GO:0009060//aerobic respiration;GO:0006082//organic acid metabolic process;GO:0015980//energy derivation by oxidation of organi…
13641	24.08	20.45	14.55	13.45	9.31	8.59	8.62	9	5.47	6.08	4.45	4.79	3.91	3.51	3.52	3.75	3.11	4.05	2.55	11.86	10.78	2.6	2.72	5.24	6.43	7.25	8.64	Efnb1	GO:0002376//immune system process;GO:0051674//localization of cell;GO:0008283//cell proliferation;GO:0042221//response to chemical;GO:0042110//T cell activation;GO:0009790//embryo development;GO:0065007//biological regulation;GO:0001667//ameboidal-type cell migration;GO:0048856//anatomical structure development;GO:0032943//mononuclear cell proliferation;GO:0046649//lymphocyte activation;GO:000716…
229877	25.59	24.12	37	37.65	41.2	40.76	41.98	41.82	48.07	46.61	71.74	66.34	69.08	51.37	27.38	24.23	24.46	20.8	23.44	39.01	39.82	73.59	73.39	51.74	53.12	53.34	59.83	Rap1gds1
109697	0	0	0	0	0	0.04	0	0	0	0	0	0	0	0	0	0	0	0	0	0.08	0.04	0	0	0.04	0	0	0.04	Cpa1	GO:0043170//macromolecule metabolic process;GO:0008152//metabolic process;GO:0019538//protein metabolic process;GO:0006807//nitrogen compound metabolic process;GO:1901564//organonitrogen compound metabolic process;GO:0006508//proteolysis;GO:0044238//primary metabolic process;GO:0071704//organic substance metabolic process;GO:0044421//extracellular region part;GO:0005576//extracellular region;GO:0…
66787	3.91	5.6	4.27	4.06	3.99	4.27	4.84	4.27	4.78	4.97	5.34	5.14	5.7	5.56	8.72	8.06	7.89	7.75	8.83	2.55	3.43	9.68	10.89	4.61	4.67	5.1	5.52	Gskip	GO:0044464//cell part;GO:0005622//intracellular;GO:0044424//intracellular part;GO:0005623//cell;
18609	0	0	0	0	0	0.05	0	0	0	0	0	0	0	0	0.04	0	0.05	0	0	0.05	0.05	0	0	0	0	0	0	Pdx1	GO:0034645//cellular macromolecule biosynthetic process;GO:1903530//regulation of secretion by cell;GO:0042592//homeostatic process;GO:0009653//anatomical structure morphogenesis;GO:0050789//regulation of biological process;GO:0007166//cell surface receptor signaling pathway;GO:0071704//organic substance metabolic process;GO:0033993//response to lipid;GO:0010243//response to organonitrogen compou…
68051	57.93	53.99	54.71	53.64	42.71	44.85	48.22	43.46	35.3	37.05	39.07	38.69	27.93	28.73	22.39	24.69	24.97	21.91	23.15	58.46	64	27.13	24.28	34.14	39.62	38.37	41.29	Nutf2	GO:0051641//cellular localization;GO:0045184//establishment of protein localization;GO:0071705//nitrogen compound transport;GO:0046907//intracellular transport;GO:0034613//cellular protein localization;GO:0042886//amide transport;GO:0006886//intracellular protein transport;GO:0006810//transport;GO:0070727//cellular macromolecule localization;GO:0071702//organic substance transport;GO:0051179//loc…
76375	3.69	4.04	4.18	4.31	3.19	3.85	3.13	3.88	2.16	2.87	3.7	4.01	2.61	3.12	3.35	3.38	3.57	2.81	2.38	4.18	4.38	2.35	2.52	2.29	3.59	2.77	3.08	Det1
626316	0.07	0	0.27	0.43	0.07	0.14	0.02	0.16	0.16	0.14	0.26	0.09	0.34	0.14	0.17	0.16	0.08	0.23	0.19	0.24	0.19	0.07	0.1	0.04	0.13	0.57	0.44	Gm13051
380997	0	0	0	0	0	0.05	0	0	0	0	0	0	0	0	0	0	0	0	0	0.04	0	0	0	0	0	0	0	Cyp2d12	GO:0050896//response to stimulus;GO:0042221//response to chemical;GO:0010033//response to organic substance;GO:0031090//organelle membrane;GO:0005622//intracellular;GO:0044464//cell part;GO:0043227//membrane-bounded organelle;GO:0016020//membrane;GO:0043229//intracellular organelle;GO:0043226//organelle;GO:0044422//organelle part;GO:0044424//intracellular part;GO:0043231//intracellular membrane-b…
258759	0	0	0	0	0	0	0	0	0	0	0	0	0	0	0.12	0	0	--	--	--	--	--	--	--	--	--	--	--	--
268949	0.03	0.13	0.05	0.12	0.08	0.17	0.12	0.09	0.03	0.02	0.12	0.17	0.02	0.11	0.07	0	0	0	0	0.11	0	0.1	0.03	0.07	0.02	0.15	0.09	Dpcr1	GO:0016020//membrane;GO:0044425//membrane part;GO:0031224//intrinsic component of membrane;
218544	9.04	11.29	8.31	7.47	12.03	11.46	10.71	11.09	12.43	12.09	8.48	7.59	6.11	6.67	4.87	4.35	4.03	5.27	4.52	9.72	9.37	19.61	18.77	12.53	10.73	10.24	8.2	Sgtb	GO:0005515//protein binding;GO:0031072//heat shock protein binding;GO:0005488//binding;
76088	0.09	0.1	0.23	0.18	0.39	0.39	0.35	0.46	0.52	0.35	0.41	0.47	0.91	2.02	0.32	0.43	0.43	0.35	0.42	0.35	0.53	0.43	0.52	0.42	0.39	0.51	0.51	Dock8	GO:0023052//signaling;GO:0051716//cellular response to stimulus;GO:0065007//biological regulation;GO:0007165//signal transduction;GO:0009987//cellular process;GO:0050896//response to stimulus;GO:0007154//cell communication;GO:0050789//regulation of biological process;GO:0050794//regulation of cellular process;GO:0035556//intracellular signal transduction;GO:0030695//GTPase regulator activity;GO:0…
494124	0	0	0	0	0	0	0	0	0	0	0	0	0	0	0	0	0	--	--	--	--	--	--	--	--	--	--	--	--
67956	39.71	42.1	38.41	38.81	28.33	27.91	28.99	26.72	26.94	25.35	44.48	43.24	29.53	28.72	9.1	9.97	10.52	6.71	7.45	49.81	46.23	22.53	18.94	25.5	29.09	28.12	32.08	Setd8	GO:0030330//DNA damage response, signal transduction by p53 class mediator;GO:0006974//cellular response to DNA damage stimulus;GO:0006366//transcription from RNA polymerase II promoter;GO:0042770//signal transduction in response to DNA damage;GO:0050794//regulation of cellular process;GO:0006351//transcription, DNA-templated;GO:0044260//cellular macromolecule metabolic process;GO:0007154//cell c…
258351	0	0	0	0	0	0	0	0	0	0	0	0	0	0	0	0	0	0	0	0	0.07	0	0	--	--	--	--	--	--
27219	0.1	0.09	0.1	0.02	0.61	0.71	0.55	0.57	1.08	1.12	5.13	5.72	5.31	2.78	0.23	0.91	0.77	0.34	0.57	0.36	0.52	0.44	0.44	2.1	2.09	1.86	3.2	Sgk2
109637	0.95	1.59	0.69	0.7	1.18	0.75	1.06	0.94	0.75	0.69	1.48	1.23	0.66	0.61	0.44	0.57	0.4	0.5	0.27	0.52	0.61	1	1.28	1.17	0.5	0.62	1.19	Upk1a	GO:0006810//transport;GO:0051179//localization;GO:0048869//cellular developmental process;GO:0016192//vesicle-mediated transport;GO:0009987//cellular process;GO:0007154//cell communication;GO:0051234//establishment of localization;GO:0032502//developmental process;GO:0030154//cell differentiation;GO:0044464//cell part;GO:0005623//cell;GO:0044425//membrane part;GO:0016020//membrane;GO:0071944//cel…
271711	5.68	4.39	2.48	2.91	3.8	3.65	3.83	3.63	4.26	4.06	4.6	4.57	3.4	3.6	0.34	0.26	0.34	0.31	0.38	7.62	7.07	6.68	6.84	4.18	4.64	5.11	4.12	Tmem169	GO:0031224//intrinsic component of membrane;GO:0044425//membrane part;GO:0016020//membrane;
110891	7.39	8.13	6.77	6.19	7.77	7.59	7.51	7.68	11.23	11.58	15.81	17.58	16.05	11.65	0.58	0.64	0.23	0.07	0.19	9.16	9.55	55.73	52.23	11.5	9.65	12.66	13.19	Slc8a2
231151	12.13	11.8	10.02	10.02	9.79	10.16	9.86	9.85	10.01	10.62	9.99	9.26	8.67	8.5	10.27	9.72	8.81	9.6	8.39	10	10.32	9.52	9.81	9.97	10.7	12.06	11.37	Tada2b	GO:0006139//nucleobase-containing compound metabolic process;GO:0032774//RNA biosynthetic process;GO:0071704//organic substance metabolic process;GO:0043170//macromolecule metabolic process;GO:0006725//cellular aromatic compound metabolic process;GO:0019438//aromatic compound biosynthetic process;GO:1901362//organic cyclic compound biosynthetic process;GO:0044238//primary metabolic process;GO:004…
100503240	0	0.03	0	0.02	0.05	0.08	0.05	0.03	0.02	0.03	0.05	0	0	0	0	0	0	0	0	0.02	0.08	0	0	0.02	0.03	0	0.03	Trpc5os
19354	0.96	0.61	0.86	0.54	1	0.84	0.71	0.83	0.7	0.58	1.4	1.66	1.61	0.84	0.58	0.65	0.84	0.46	0.51	2.37	2.34	1.08	0.8	0.84	0.81	0.8	0.79	Rac2	GO:0032501//multicellular organismal process;GO:0055086//nucleobase-containing small molecule metabolic process;GO:0009259//ribonucleotide metabolic process;GO:0007010//cytoskeleton organization;GO:0034641//cellular nitrogen compound metabolic process;GO:0048871//multicellular organismal homeostasis;GO:0007165//signal transduction;GO:0006796//phosphate-containing compound metabolic process;GO:190…
404323	0	0	0	0	0	0	0	0	0	0	0	0	0	0	0	0	0	--	--	--	--	--	--	--	--	--	--	--	--
381921	33.07	37.34	31.14	30.54	30.67	29.55	30.14	31.25	28.13	26.53	28.22	29.51	30.76	32.31	21.82	21.31	21.16	18.1	20.23	30.32	28.37	37.4	35.86	29.42	29.29	31.81	30.95	Taok2	GO:0050794//regulation of cellular process;GO:0031098//stress-activated protein kinase signaling cascade;GO:0045786//negative regulation of cell cycle;GO:0065007//biological regulation;GO:0051128//regulation of cellular component organization;GO:0048523//negative regulation of cellular process;GO:0008152//metabolic process;GO:0007254//JNK cascade;GO:0000075//cell cycle checkpoint;GO:0048583//regu…
16772	1.83	1.61	3.13	3.2	2.7	2.24	2.17	2.26	1.16	1.12	0.61	0.62	0.49	0.25	1.86	1.31	0.23	0.12	0.16	1.34	1.43	0.79	0.86	1.22	1.35	2.01	1.7	Lama1	GO:0048856//anatomical structure development;GO:0030859//polarized epithelial cell differentiation;GO:0035239//tube morphogenesis;GO:0001738//morphogenesis of a polarized epithelium;GO:0048513//animal organ development;GO:0051179//localization;GO:0007423//sensory organ development;GO:0048732//gland development;GO:0007155//cell adhesion;GO:0051674//localization of cell;GO:0071840//cellular compone…
386611	0.14	0.19	0.14	0.05	0.05	0	0	0	0	0.05	0	0.05	0	0	0.04	0	0	0	0	1.57	1.08	0.05	0	0.14	0	0	0.14	Rnf133	GO:0044260//cellular macromolecule metabolic process;GO:0043412//macromolecule modification;GO:0044237//cellular metabolic process;GO:0032446//protein modification by small protein conjugation;GO:0016567//protein ubiquitination;GO:0071704//organic substance metabolic process;GO:0006807//nitrogen compound metabolic process;GO:0008152//metabolic process;GO:1901564//organonitrogen compound metabolic…
333315	0	0.01	0	0	0	0	0	0.01	0.02	0.02	0.04	0.01	0.01	0.03	0	0	0	0	0	0.03	0.03	0	0.02	0	0	0.01	0	Frem3	GO:0022610//biological adhesion;GO:0031224//intrinsic component of membrane;GO:0005578//proteinaceous extracellular matrix;GO:0031012//extracellular matrix;GO:0044421//extracellular region part;GO:0005576//extracellular region;GO:0016020//membrane;GO:0044425//membrane part;GO:0005488//binding;GO:0043169//cation binding;GO:0043167//ion binding;
30945	11.51	11.64	8.88	8.82	9.48	9.6	8.81	9.28	10.03	10.24	8.37	8.73	8.42	9.19	5.33	4.91	5.24	5.31	5.93	14.49	15.06	11.94	11.35	10.48	10.2	10.25	8.56	Rnf19a	GO:0043228//non-membrane-bounded organelle;GO:0043229//intracellular organelle;GO:0044425//membrane part;GO:0005622//intracellular;GO:0016020//membrane;GO:0044424//intracellular part;GO:0043232//intracellular non-membrane-bounded organelle;GO:0044464//cell part;GO:0005623//cell;GO:0043226//organelle;GO:0031224//intrinsic component of membrane;GO:0043167//ion binding;GO:0005488//binding;GO:0043169…
259056	0	0	0	0	0	0	0	0	0	0	0	0	0	0	0	0	0	--	--	--	--	--	--	--	--	--	--	--	--
69104	50.57	54.6	50.56	49.12	45.01	48.25	46.11	45.5	47.71	44.99	33.71	34.3	32.6	35.06	24.95	25.47	26.31	23.49	23.8	49.38	46.89	25.71	27.22	46.24	45.73	41.83	42.79	2019-03-05
226421	0.03	0.04	0.18	0.2	0.68	0.57	0.79	0.57	0.84	0.83	3.52	3.76	4.29	2.39	0.17	0.32	0.1	0.04	0.08	0.37	0.36	0.64	0.59	1.83	1.73	0.55	1.44	Rab7b
75612	28.86	31.96	35.46	33.83	30.89	30.34	32.5	32.25	28.92	27.62	31.91	29.92	33.83	42.61	53.63	53.32	54.6	49.1	51.13	24.34	22.78	24.08	25.68	29.32	27.51	32.38	33.18	Gns	GO:1901565//organonitrogen compound catabolic process;GO:0030203//glycosaminoglycan metabolic process;GO:1901575//organic substance catabolic process;GO:1901564//organonitrogen compound metabolic process;GO:0009057//macromolecule catabolic process;GO:0006807//nitrogen compound metabolic process;GO:0043170//macromolecule metabolic process;GO:0006026//aminoglycan catabolic process;GO:1901135//carbo…
231858	4.24	3.02	1.19	1.63	1.43	1.32	1.42	1.59	1.33	1.32	1.44	1.36	1.39	1.97	1.46	2.48	2.43	1.91	2.32	3.41	3.42	4.68	5.1	1.42	1.14	2.73	2.78	Radil	GO:0032502//developmental process;GO:0009987//cellular process;GO:0007154//cell communication;GO:0022610//biological adhesion;
328401	0	0	0	0	0	0	0	0	0	0	0	0	0	0	0	0	0	0	0	0.1	0.05	0	0	--	--	--	--	--	--
328019	0.28	0.28	0.05	0.11	0.11	0.22	0.33	0.28	0.39	0.22	0.16	0	0.22	0.33	0	0.1	0	0	0	0.28	0.11	0.65	1.1	0.33	0.05	0.11	0.11	Spata32	GO:0022414//reproductive process;GO:0048609//multicellular organismal reproductive process;GO:0007276//gamete generation;GO:0032504//multicellular organism reproduction;GO:0051704//multi-organism process;GO:0032501//multicellular organismal process;GO:0000003//reproduction;GO:0048232//male gamete generation;GO:0044703//multi-organism reproductive process;GO:0019953//sexual reproduction;GO:0044444…
319455	1.68	1.09	0.6	0.82	1.11	1.03	1.03	0.97	1.74	1.48	2.35	2.62	2.34	1.71	0.23	0.05	0.05	0.04	0.17	1.69	1.69	25.69	25.38	1.71	1.95	1.07	0.88	Pld5	GO:0016020//membrane;GO:0031224//intrinsic component of membrane;GO:0044425//membrane part;
68566	9.86	6.67	4.22	4.98	4.71	5.91	5.73	5.44	4.23	4.9	7.07	7.59	8.24	5.72	0.27	0.5	0.24	0.37	0.62	2.04	2.46	37.37	39.2	3.79	4.51	5.52	8.22	Caly	GO:0050794//regulation of cellular process;GO:0009987//cellular process;GO:0050789//regulation of biological process;GO:0007165//signal transduction;GO:0006900//vesicle budding from membrane;GO:0016050//vesicle organization;GO:0051234//establishment of localization;GO:0050896//response to stimulus;GO:0016192//vesicle-mediated transport;GO:0023052//signaling;GO:0051179//localization;GO:0006897//en…
74407	0.74	1.05	2.83	2.83	1.64	1.76	1.76	1.78	0.58	0.99	0.93	1.21	1.05	6.07	1.04	0.88	0.93	1.41	1.01	0.37	0.15	0.16	0.09	0.49	0.65	1.2	0.99	Ttc25
18761	3.89	4.76	9.46	9.3	13.18	13.55	14.12	12.79	19.01	18.77	37.92	39.26	34.05	27.11	1.84	2.22	3.06	1.87	2.29	5.97	6.21	2.46	2.62	19.58	21.39	17.71	18.24	Prkcq	GO:0023052//signaling;GO:0009725//response to hormone;GO:0071495//cellular response to endogenous stimulus;GO:0043412//macromolecule modification;GO:0019538//protein metabolic process;GO:1902905//positive regulation of supramolecular fiber organization;GO:1902531//regulation of intracellular signal transduction;GO:1901653//cellular response to peptide;GO:1901698//response to nitrogen compound;GO:…
664783	0.03	0.15	0.09	0.21	0	0.39	0.59	0.09	0.27	0	0.06	0.24	0.27	0.3	0.75	0.06	0.45	0.2	0	1.4	1.53	0	0	0	0.09	0.28	0.23	Dux
226182	4.65	6.26	4.71	4.49	4.13	3.89	4.11	4.5	3.66	3.36	3.37	3.31	2.6	2.98	1.5	1.46	1.47	1.15	1.61	9.26	9.42	3.84	3.11	3.93	4.02	2.84	3.5	Taf5	GO:0044238//primary metabolic process;GO:0044271//cellular nitrogen compound biosynthetic process;GO:0071840//cellular component organization or biogenesis;GO:0043412//macromolecule modification;GO:0010467//gene expression;GO:0009987//cellular process;GO:0032774//RNA biosynthetic process;GO:1901360//organic cyclic compound metabolic process;GO:0006325//chromatin organization;GO:0006996//organelle…
18994	5.04	7	7.25	6.99	6.04	5.99	5.59	6.02	5.25	4.57	4.63	4.49	3.1	3.59	7.3	9.94	8.59	7.92	8.4	2.51	2.45	1.08	0.86	4.54	5.95	4.95	5.66	Pou3f4	GO:0007275//multicellular organism development;GO:1901362//organic cyclic compound biosynthetic process;GO:0048856//anatomical structure development;GO:0048598//embryonic morphogenesis;GO:0009653//anatomical structure morphogenesis;GO:0044237//cellular metabolic process;GO:0050794//regulation of cellular process;GO:0030154//cell differentiation;GO:0007420//brain development;GO:0009790//embryo dev…
16561	67.25	68.17	62.16	60.74	69.47	64.41	57.17	71.17	78.37	70.07	79.4	86.89	98.17	86.15	110.85	98.08	113.53	96.61	106.49	78.42	68.86	104.55	103.82	77.25	72.15	79.24	62.53	Kif1b	GO:0099536//synaptic signaling;GO:0009259//ribonucleotide metabolic process;GO:0007154//cell communication;GO:1901292//nucleoside phosphate catabolic process;GO:0044237//cellular metabolic process;GO:0023052//signaling;GO:0072521//purine-containing compound metabolic process;GO:0034641//cellular nitrogen compound metabolic process;GO:0007018//microtubule-based movement;GO:0051234//establishment o…
26920	10.66	11.61	10.06	10.07	7.72	7.36	6.42	7.37	5.68	4.96	5.81	6.89	6.82	7.49	5.23	4.98	6.38	5.09	7.03	10.08	8.73	2.77	3.13	6.45	6.25	5.78	5.03	Cntrl
22364	0.21	0.11	0.41	0.84	0.64	0.95	0.31	0.32	0.11	0.21	0	0.11	0	1.36	0	0	0	0.1	0	0.21	0.11	0.22	0.11	0.11	0.21	0.43	0.31	Vpreb3
67507	0	0	0	0	0	0	0	0	0	0	0	0	0	0	0	0	0	0	0	0	0	0	0.07	--	--	--	--	--	--
67223	17.81	18.73	17.74	16.36	14.4	15.51	14.92	15.01	12.94	16.14	12.91	14.08	7.18	9.1	5.95	5.91	5.77	4.6	5.67	17.02	19.19	4.68	4.67	11.49	12.78	12.12	12.88	Rrp15	GO:0044464//cell part;GO:0005623//cell;GO:0044424//intracellular part;GO:0043226//organelle;GO:0005622//intracellular;GO:0043227//membrane-bounded organelle;GO:0043231//intracellular membrane-bounded organelle;GO:0043229//intracellular organelle;
234839	2.59	2.39	1.79	1.74	3.91	3.76	3.59	3.92	5.31	5.36	3.26	3.67	1.93	3.27	0.35	0.69	0.42	0.41	0.59	1.66	1.68	1	1.13	8.06	5.49	3.19	2.2	Piezo1
76390	0	0.03	0.03	0	0.01	0	0	0.02	0.03	0.03	0.05	0.05	0	0	0.04	0	0.03	0.02	0.02	0.03	0.08	0.07	0.06	0.02	0	0	0.06	Zfp735
14359	37.55	37.53	39.62	39.13	35.54	34.6	34.23	34.99	36.81	39.7	38.87	38.3	35.72	37.1	34.51	31.53	32.98	31.36	37.74	40.86	38.6	31.54	32.95	32.06	37.72	35.9	34.15	Fxr1	GO:0006518//peptide metabolic process;GO:0048731//system development;GO:1901564//organonitrogen compound metabolic process;GO:0034641//cellular nitrogen compound metabolic process;GO:0044238//primary metabolic process;GO:0043604//amide biosynthetic process;GO:0032501//multicellular organismal process;GO:0006807//nitrogen compound metabolic process;GO:0044271//cellular nitrogen compound biosynthet…
218490	344.59	347.14	363.72	360.77	326.6	348.17	360.68	332.06	333.28	349.29	319.67	303.91	196.62	216.64	139.5	144.46	139.43	151.05	153.72	413.04	460.16	108.1	111.24	318.33	331.04	276.25	298.96	Btf3	GO:1901362//organic cyclic compound biosynthetic process;GO:1901360//organic cyclic compound metabolic process;GO:0006139//nucleobase-containing compound metabolic process;GO:0032774//RNA biosynthetic process;GO:0010467//gene expression;GO:0044237//cellular metabolic process;GO:0044271//cellular nitrogen compound biosynthetic process;GO:0090304//nucleic acid metabolic process;GO:0007275//multicel…
258739	0	0	0	0	0	0	0.06	0	0	0	0	0	0	0.06	0	0	0	0	0	0	0	0	0	0	0	0	0	Olfr1362	GO:0050877//nervous system process;GO:0050794//regulation of cellular process;GO:0023052//signaling;GO:0050789//regulation of biological process;GO:0007606//sensory perception of chemical stimulus;GO:0009987//cellular process;GO:0003008//system process;GO:0050896//response to stimulus;GO:0051716//cellular response to stimulus;GO:0065007//biological regulation;GO:0007600//sensory perception;GO:000…
66890	22.27	22.75	24.47	25.02	23.35	22.77	24.4	23.81	23.43	24.48	29.58	30.4	37.97	32.53	54.57	60.62	60.52	60.34	57.91	21.5	20.32	27.22	24.95	24.68	26.01	25.82	28.03	Lman2	GO:0051234//establishment of localization;GO:0051179//localization;GO:0008104//protein localization;GO:0033036//macromolecule localization;GO:0045184//establishment of protein localization;GO:0005622//intracellular;GO:0012505//endomembrane system;GO:0031224//intrinsic component of membrane;GO:0044464//cell part;GO:0044425//membrane part;GO:0043227//membrane-bounded organelle;GO:0043226//organelle…
140482	29.17	33.79	28.08	25.95	28.05	27.91	29.78	27.21	23.42	26.54	23.25	20.39	17.1	17.29	11.2	13.04	11.95	9.83	8.78	29.34	31.28	16.47	14.44	25.38	23.97	22.08	23.85	Zfp358	GO:0005623//cell;GO:0044464//cell part;GO:0043167//ion binding;GO:0046914//transition metal ion binding;GO:0043169//cation binding;GO:0005488//binding;GO:0046872//metal ion binding;
22115	0.04	0.13	0.17	0.39	0.22	0.14	0.17	0.26	0.17	0.09	0	0	0.1	0.12	0.08	0.12	0.08	0.04	0.09	0.04	0.1	0.14	0.05	0.09	0.04	0.09	0.17	Tssk2	GO:0019953//sexual reproduction;GO:0051704//multi-organism process;GO:0007281//germ cell development;GO:0006468//protein phosphorylation;GO:0008152//metabolic process;GO:0048232//male gamete generation;GO:0044237//cellular metabolic process;GO:0016310//phosphorylation;GO:0003006//developmental process involved in reproduction;GO:0006793//phosphorus metabolic process;GO:0000003//reproduction;GO:00…
78100	18.9	14.92	18.38	17.53	16.81	18.41	16.45	16.38	18.89	18.51	17.13	17.89	17.86	16.8	25.68	23.49	24.65	27.33	27.93	25.24	26.88	27.04	29.9	17.86	19.4	19.63	18.59	Msantd4	GO:0043229//intracellular organelle;GO:0043227//membrane-bounded organelle;GO:0044464//cell part;GO:0044424//intracellular part;GO:0043231//intracellular membrane-bounded organelle;GO:0005622//intracellular;GO:0005623//cell;GO:0043226//organelle;
380916	4.86	4.4	3.48	4.5	4.53	4.29	4.36	4.51	4.61	4.37	4.62	4.6	4.57	4.93	3.71	4.49	3.98	4.28	3.68	5.22	4.12	7.2	7.38	4.58	4.33	5.02	5.18	Lrch1
18483	94.5	104.77	71.37	71.14	79.55	80.32	83.25	83.62	76.67	84.12	59.48	55.69	35.39	46.79	27	29.24	35.35	27.27	27.56	72.35	73.89	52.38	50.88	87.23	70.99	61.43	59.78	Palm	GO:0050789//regulation of biological process;GO:0065007//biological regulation;GO:0006140//regulation of nucleotide metabolic process;GO:0048518//positive regulation of biological process;GO:0050793//regulation of developmental process;GO:0019220//regulation of phosphate metabolic process;GO:0051172//negative regulation of nitrogen compound metabolic process;GO:0045936//negative regulation of pho…
68106	31.3	34.56	36.09	37.86	33.74	37.66	40.43	35.01	34.36	39.31	38.62	33.68	27.67	35.79	21.24	21.57	21	19.06	20.91	23.76	27.11	20.19	20.41	35.69	37.57	33.09	35.27	Nt5c3b	GO:0044237//cellular metabolic process;GO:0006725//cellular aromatic compound metabolic process;GO:0034641//cellular nitrogen compound metabolic process;GO:1901360//organic cyclic compound metabolic process;GO:0006139//nucleobase-containing compound metabolic process;GO:0071704//organic substance metabolic process;GO:0019637//organophosphate metabolic process;GO:0046483//heterocycle metabolic pro…
668758	0	0	0.04	0	0	0	0	0	0	0	0	0	0	0	0	0	0.04	0	0	0.08	0	0	0	0	0	0	0	Fbxw28
17535	8.49	7.85	7.69	7.12	6.34	6.58	6.39	6.6	5.51	4.69	4.64	5.07	3.45	3.96	3.45	3.08	2.85	3.86	3.82	8.71	8.54	3.57	3.5	5.32	5.19	4.96	5.18	Mre11a	GO:0065009//regulation of molecular function;GO:0022414//reproductive process;GO:0000280//nuclear division;GO:0006974//cellular response to DNA damage stimulus;GO:0071704//organic substance metabolic process;GO:0007127//meiosis I;GO:0019222//regulation of metabolic process;GO:0051171//regulation of nitrogen compound metabolic process;GO:0048519//negative regulation of biological process;GO:000193…
109900	9.85	12.38	11.24	10.92	11.78	11.32	13.76	11.63	11.73	12.95	12.68	10.57	10.94	11.1	8.31	8.17	7.66	7.66	6.41	5.44	6.12	5.39	4.87	12.65	11.69	16.64	18.38	Asl	GO:1901564//organonitrogen compound metabolic process;GO:0044267//cellular protein metabolic process;GO:0008652//cellular amino acid biosynthetic process;GO:1901576//organic substance biosynthetic process;GO:0006525//arginine metabolic process;GO:0046394//carboxylic acid biosynthetic process;GO:0032501//multicellular organismal process;GO:0043436//oxoacid metabolic process;GO:0009058//biosyntheti…
286940	12.57	10.9	9.28	9.68	8.24	7.83	7.16	8.88	7.84	7.12	6.54	7.35	7.11	7.66	2.58	2.42	3.36	2.25	2.89	8.88	7.7	11.12	11.56	8.35	7.31	9.65	7.57	Flnb
225638	0.01	0.01	0	0	0	0	0.01	0.01	0.01	0	0	0	0	0.03	0.02	0	0	0	0.01	0.03	0.03	1.56	1.86	0.02	0.01	0.02	0.02	Alpk2
56844	38.84	42.66	46.08	47.72	51.88	57.22	54.32	48.32	49.64	53.14	73.14	70.3	76.29	72.56	32.06	36.16	32.29	31.35	30.63	29.1	31.48	20.01	20.42	54.68	50.42	47.1	56.11	Tssc4
171286	0.82	1.07	0.92	0.81	1.27	1.1	1.5	1.25	0.83	1.16	0.74	0.86	0.54	0.79	0.16	0.2	0.27	0.18	0.27	0.79	1.33	2.04	2.68	0.83	0.92	0.96	1.25	Slc12a8	GO:0051234//establishment of localization;GO:0006811//ion transport;GO:0030001//metal ion transport;GO:0006812//cation transport;GO:0051179//localization;GO:0006810//transport;GO:0016020//membrane;GO:0044425//membrane part;GO:0031224//intrinsic component of membrane;GO:0005215//transporter activity;GO:0022857//transmembrane transporter activity;GO:0022804//active transmembrane transporter activit…
13522	0.2	0.2	0.17	0.14	0.22	0.34	0.2	0.13	0.27	0.28	0.46	0.5	0.37	0.21	0.33	0.19	0.24	0.36	0.5	0.29	0.38	0.28	0.25	0.22	0.31	0.16	0.14	Adam28
230577	4.79	3.88	3.5	2.78	3.42	3.61	3.64	3.26	2.88	2.51	1.96	2.13	2.46	2.31	2.25	2.03	2.88	2.29	2.57	3.01	3.14	1.85	2	2.88	3.44	2.75	2.95	Pars2	GO:0043043//peptide biosynthetic process;GO:0043604//amide biosynthetic process;GO:0090304//nucleic acid metabolic process;GO:0006518//peptide metabolic process;GO:0043039//tRNA aminoacylation;GO:0006412//translation;GO:0006520//cellular amino acid metabolic process;GO:0006418//tRNA aminoacylation for protein translation;GO:0043038//amino acid activation;GO:0019752//carboxylic acid metabolic proc…
384806	0	0	0	0	0	0	0	0	0.02	0	0	0	0	0	0	0	0	--	--	--	--	--	--	0	0	0	0	Adam20	GO:0032504//multicellular organism reproduction;GO:0000003//reproduction;GO:0019953//sexual reproduction;GO:1901564//organonitrogen compound metabolic process;GO:0048232//male gamete generation;GO:0051704//multi-organism process;GO:0022414//reproductive process;GO:0032502//developmental process;GO:0048869//cellular developmental process;GO:0043170//macromolecule metabolic process;GO:0044238//prim…
338363	2.38	2.25	2.67	2.3	2.65	2.74	2.62	2.82	2.98	2.75	2.95	3.17	4.17	3.49	5.85	4.55	5.28	5.65	6.27	1.95	1.88	1.16	1.7	2.55	2.85	3.46	3.3	Tmem241	GO:0044425//membrane part;GO:0031224//intrinsic component of membrane;GO:0016020//membrane;
54131	15.2	17	18.79	19.51	15.11	15.69	15.5	14.84	12.61	14.67	19	16.76	24.17	20.65	24.44	26.4	26.58	22.68	25.24	12.66	11.64	20.65	20.04	14.13	15.46	12.6	16.27	Irf3	GO:0002237//response to molecule of bacterial origin;GO:0009889//regulation of biosynthetic process;GO:0002790//peptide secretion;GO:0032940//secretion by cell;GO:0009605//response to external stimulus;GO:0023056//positive regulation of signaling;GO:0051241//negative regulation of multicellular organismal process;GO:0001818//negative regulation of cytokine production;GO:0010647//positive regulati…
245525	0.02	0	0.07	0.04	0.05	0	0.07	0	0.02	0	0	0.05	0.05	0.04	0.04	0.02	0.04	0.15	0.07	0.05	0	0.02	0	0	0.02	0.02	0	Hsf3	GO:0006807//nitrogen compound metabolic process;GO:0006139//nucleobase-containing compound metabolic process;GO:0097659//nucleic acid-templated transcription;GO:0044237//cellular metabolic process;GO:0009987//cellular process;GO:0034645//cellular macromolecule biosynthetic process;GO:1901362//organic cyclic compound biosynthetic process;GO:0006725//cellular aromatic compound metabolic process;GO:…
18782	0.88	0.83	0.77	0.9	0.66	0.95	0.68	1.01	0.7	0.8	1.16	1.1	0.87	0.82	0.8	0.85	0.61	0.8	0.69	0.94	0.8	0.94	1.4	1.13	0.55	0.81	0.78	Pla2g2d	GO:0006629//lipid metabolic process;GO:0006793//phosphorus metabolic process;GO:0008152//metabolic process;GO:0006796//phosphate-containing compound metabolic process;GO:0044237//cellular metabolic process;GO:0009987//cellular process;GO:0071704//organic substance metabolic process;GO:0044238//primary metabolic process;GO:0005622//intracellular;GO:0005623//cell;GO:0044464//cell part;GO:0044424//i…
69940	22.24	26.03	19.57	20.1	20.88	21.36	21.06	21.99	19.04	18.55	21.54	22.39	16.56	20.07	12.26	13.3	13.58	12.34	14.62	24.04	24.65	14.25	15.18	20.7	19.48	18.77	18.18	Exoc1	GO:0051179//localization;GO:0045184//establishment of protein localization;GO:0033036//macromolecule localization;GO:0006810//transport;GO:0051234//establishment of localization;GO:0016192//vesicle-mediated transport;GO:0008104//protein localization;
22367	12.38	13.72	12.78	12.37	10.58	10.65	10.63	10.88	8.26	8.17	7.73	8.14	3.89	4.56	2.92	2.84	2.77	2.77	3.1	13.85	14.2	2.06	2.84	7.51	7.93	8.06	6.83	Vrk1	GO:0071840//cellular component organization or biogenesis;GO:0016043//cellular component organization;GO:0098763//mitotic cell cycle phase;GO:0019538//protein metabolic process;GO:0043412//macromolecule modification;GO:0006793//phosphorus metabolic process;GO:0043170//macromolecule metabolic process;GO:0007030//Golgi organization;GO:0000279//M phase;GO:0044237//cellular metabolic process;GO:00163…
66993	39.89	35.68	46.15	46.52	41.58	41.56	43.24	42.93	26.44	27.81	26.56	23.59	22.57	20.86	21.29	23.37	19.65	12.62	17.2	16.09	19.91	24.47	21.4	23.81	25.89	32.28	43.61	Smarcd3	GO:0032502//developmental process;GO:0006325//chromatin organization;GO:0003208//cardiac ventricle morphogenesis;GO:0007405//neuroblast proliferation;GO:0060914//heart formation;GO:0065009//regulation of molecular function;GO:0043170//macromolecule metabolic process;GO:0034728//nucleosome organization;GO:0032774//RNA biosynthetic process;GO:0003231//cardiac ventricle development;GO:0009653//anato…
23825	133.83	134.39	136.67	138.25	118.35	126.25	142.9	124.92	98.4	118.76	120.74	127.7	55.32	63.97	36.08	37.37	34.71	25.72	27.49	155.31	172.34	40.26	37.21	103.79	117.45	92.84	118.12	Banf1	GO:0043207//response to external biotic stimulus;GO:0006807//nitrogen compound metabolic process;GO:0009987//cellular process;GO:0009605//response to external stimulus;GO:0019042//viral latency;GO:0071704//organic substance metabolic process;GO:0044403//symbiosis, encompassing mutualism through parasitism;GO:0044238//primary metabolic process;GO:0090304//nucleic acid metabolic process;GO:0051707/…
76571	0.34	0.5	1.85	1.81	1.16	1.3	1.61	1.72	0.57	1.15	0.8	0.96	0.88	4.25	0.33	0.67	0.62	0.61	0.31	0.41	0.32	0.29	0.42	0.79	0.69	0.85	1.32	Styxl1	GO:0051716//cellular response to stimulus;GO:0050794//regulation of cellular process;GO:0009987//cellular process;GO:0023052//signaling;GO:0065007//biological regulation;GO:0050896//response to stimulus;GO:0007165//signal transduction;GO:0050789//regulation of biological process;GO:0007154//cell communication;GO:0004721//phosphoprotein phosphatase activity;GO:0016791//phosphatase activity;GO:0003…
72074	0	0.06	0.09	0.18	0	0.09	0	0.09	0.03	0	0	0	0	0	0.03	0	0	0	0	0.06	0	0	0	0.03	0.06	0.06	0	Anks4b	GO:0016020//membrane;
109658	29.18	29.3	28.57	26.27	22.05	21.45	21.68	22.28	18.67	20.24	23.77	23.64	22.28	22.91	19.99	22.83	20.06	20.05	20.72	23.8	22.64	17.2	17.54	21.59	20.88	21.14	21.68	Txlna	GO:0001775//cell activation;GO:0045321//leukocyte activation;GO:0009987//cellular process;GO:0046649//lymphocyte activation;GO:0002376//immune system process;GO:0005622//intracellular;GO:0044424//intracellular part;GO:0044464//cell part;GO:0005623//cell;GO:0005488//binding;GO:0000149//SNARE binding;GO:0005515//protein binding;
258812	0	0	0	0	0	0	0	0	0	0	0	0	0	0	0	0	0	0	0	0	0	0.06	0.18	--	--	--	--	--	--
76479	30.77	27.67	25.36	26.93	27.77	28.17	26.82	26.74	27.56	28.27	26.84	24.98	20.16	24.08	24.9	23.62	25.53	29	28.75	37.22	34.71	19.51	19.95	25.81	27.61	25.27	27.36	Smndc1	GO:0008380//RNA splicing;GO:0048522//positive regulation of cellular process;GO:0065007//biological regulation;GO:0050789//regulation of biological process;GO:0016070//RNA metabolic process;GO:0044260//cellular macromolecule metabolic process;GO:0010941//regulation of cell death;GO:0006725//cellular aromatic compound metabolic process;GO:0009987//cellular process;GO:0090304//nucleic acid metaboli…
18343	0	0	0	0	0	0	0	0	0	0	0	0	0	0	0.11	0	0	0	0	0	0.06	0	0	--	--	--	--	--	--
56351	77.65	73.72	106.48	113.43	90.33	89.23	90.93	83.15	73.37	67.86	79.49	72.42	48.85	56.46	72.98	74.6	72.66	101.96	91.26	119.23	121.45	58.07	63.67	59.76	81.05	73.47	78.04	Ptges3	GO:0023052//signaling;GO:0015980//energy derivation by oxidation of organic compounds;GO:0050794//regulation of cellular process;GO:0008219//cell death;GO:0005977//glycogen metabolic process;GO:0010033//response to organic substance;GO:0050789//regulation of biological process;GO:0042026//protein refolding;GO:0071704//organic substance metabolic process;GO:0006139//nucleobase-containing compound …
67863	37.36	36.98	38.68	36.29	38.64	38.11	39.68	40.49	34.63	41.01	42.82	42.01	37.39	37.85	39.46	42.18	41.19	37.7	41.6	36.19	37.81	40.23	37.93	36.57	38.46	40.88	42.32	Slc25a11	GO:0051179//localization;GO:0051234//establishment of localization;GO:0043226//organelle;GO:0043231//intracellular membrane-bounded organelle;GO:0019866//organelle inner membrane;GO:0016020//membrane;GO:0031967//organelle envelope;GO:0031975//envelope;GO:0044446//intracellular organelle part;GO:0044424//intracellular part;GO:0044464//cell part;GO:0043229//intracellular organelle;GO:0005622//intra…
229363	13.38	13.42	14.48	15.09	12.77	13.32	11.72	12.98	12.84	11.44	9.52	9.43	6.22	7.02	6.58	5.76	5.85	6.23	7.35	19.9	19.34	10.27	10.66	11.73	12.5	12.07	10.6	Gmps	GO:1901137//carbohydrate derivative biosynthetic process;GO:0009126//purine nucleoside monophosphate metabolic process;GO:0006796//phosphate-containing compound metabolic process;GO:1901576//organic substance biosynthetic process;GO:0009259//ribonucleotide metabolic process;GO:0009152//purine ribonucleotide biosynthetic process;GO:0050896//response to stimulus;GO:0006807//nitrogen compound metabo…
103841	33.64	37.57	39.18	37.66	39.86	39.41	39.75	40.23	40.94	43.91	49.07	45.13	74.5	72.06	72.03	67.28	68.81	70.28	57.66	15.79	16.31	15.33	14.88	42.09	41.44	44.91	47.6	Cuedc1
67936	11.37	9.85	11.02	10.78	10.38	9.74	9.62	9.13	7.78	8.95	10.84	10.4	6.22	7.09	4.28	3.63	4.7	3.24	2.99	12.92	14.04	8.19	8.51	9.03	8.06	7.67	9.34	Wdr55	GO:0042254//ribosome biogenesis;GO:0022613//ribonucleoprotein complex biogenesis;GO:0071840//cellular component organization or biogenesis;GO:0044085//cellular component biogenesis;GO:0044464//cell part;GO:0031981//nuclear lumen;GO:0043233//organelle lumen;GO:0031974//membrane-enclosed lumen;GO:0043229//intracellular organelle;GO:0043226//organelle;GO:0044422//organelle part;GO:0005623//cell;GO:0…
110213	159.28	174.08	244.84	239.87	232	241.84	254.84	245.09	252.63	268.66	255.8	255.42	299.22	325.45	391.3	409.7	486.11	394.48	375.73	104.75	112.18	151.87	147.29	230.64	233.64	278.44	315.83	Tmbim6	GO:0072503//cellular divalent inorganic cation homeostasis;GO:0042592//homeostatic process;GO:0098771//inorganic ion homeostasis;GO:0055082//cellular chemical homeostasis;GO:0000003//reproduction;GO:0032501//multicellular organismal process;GO:0072507//divalent inorganic cation homeostasis;GO:0065007//biological regulation;GO:0051716//cellular response to stimulus;GO:0033554//cellular response to…
76041	0.57	0.84	0.32	0.16	0.4	0.41	0.52	0.42	0.36	0.39	0.37	0.31	0.33	0.25	0.1	0.22	0.07	0.1	0.08	0.61	0.64	0.45	0.29	0.37	0.42	0.21	0.16	Ccdc125	GO:0005622//intracellular;GO:0044424//intracellular part;GO:0044464//cell part;GO:0005623//cell;
70152	4.14	5.27	6.86	6.95	5.25	5.96	6.63	5.28	5.52	6	8	6.92	21.83	19.28	34.08	34.93	45.79	53.64	38.25	3.24	2.34	19.47	18.7	4.99	6.07	5.38	5.14	Mettl7a1	GO:0008152//metabolic process;GO:0016741//transferase activity, transferring one-carbon groups;GO:0003824//catalytic activity;GO:0016740//transferase activity;
80749	19.59	19.45	14.83	15.42	18.07	17.62	17.23	17.6	16.19	16.71	15.09	13.72	11.56	14.67	2.52	2.42	1.41	1.04	1.23	15.57	15.61	10.12	9.2	17.6	17.27	14.68	14.11	Lrfn1	GO:0005886//plasma membrane;GO:0071944//cell periphery;GO:0016020//membrane;GO:0097060//synaptic membrane;GO:0044456//synapse part;GO:0120038//plasma membrane bounded cell projection part;GO:0043005//neuron projection;GO:0044459//plasma membrane part;GO:0031224//intrinsic component of membrane;GO:0044309//neuron spine;GO:0036477//somatodendritic compartment;GO:0045202//synapse;GO:0120025//plasma …
381438	0.74	0.26	0.41	0.48	0.74	0.34	0.64	0.55	0.34	0.9	1.08	1.15	0.81	0.77	0	0.08	0.08	0.23	0.08	0.33	0.33	3.47	2.88	0.69	0.93	0.7	0.84	Gm5148	GO:0034655//nucleobase-containing compound catabolic process;GO:0009892//negative regulation of metabolic process;GO:0015833//peptide transport;GO:0051704//multi-organism process;GO:0009059//macromolecule biosynthetic process;GO:0015031//protein transport;GO:0048519//negative regulation of biological process;GO:0044403//symbiosis, encompassing mutualism through parasitism;GO:0044267//cellular pro…
19045	177.31	184.37	187.36	183.02	181.8	182.65	198.28	179.03	173.73	191.4	181.97	170.26	136.6	133.34	90.19	89.07	85.98	86.01	91.4	232.4	252	94.28	100.63	187.23	176.01	155.45	176.27	Ppp1ca	GO:0048729//tissue morphogenesis;GO:0007275//multicellular organism development;GO:0044249//cellular biosynthetic process;GO:0044255//cellular lipid metabolic process;GO:0036211//protein modification process;GO:0005976//polysaccharide metabolic process;GO:0043604//amide biosynthetic process;GO:0050789//regulation of biological process;GO:0044262//cellular carbohydrate metabolic process;GO:0035295…
234069	18.09	21.99	18.05	17.84	19	19.05	18.96	18.07	17.52	17.43	18	17.54	12.57	14.81	13.22	11.58	11.26	13.44	12.85	18.38	20	13.05	14	18.62	17.17	15.96	16	Pcid2	GO:0030162//regulation of proteolysis;GO:0045321//leukocyte activation;GO:0090231//regulation of spindle checkpoint;GO:0008152//metabolic process;GO:0090232//positive regulation of spindle checkpoint;GO:0051246//regulation of protein metabolic process;GO:0044237//cellular metabolic process;GO:0048519//negative regulation of biological process;GO:0030183//B cell differentiation;GO:0048856//anatomi…
277010	5.71	5.76	6.36	7.27	5.76	5.98	6.27	5.82	5.85	6.94	8.59	9.08	7.51	9.35	5.97	6.63	5.38	3.93	4.92	2.22	2.36	3.25	3.04	6.71	6.33	5.13	5.85	Marveld1
22376	0.59	0.49	0.31	0.22	0.19	0.4	0.15	0.24	0.28	0.06	0.33	0.72	1.03	0.25	0.62	0.27	0.5	0.4	0.5	0.9	0.86	1.14	0.74	0.25	0.28	0.25	0.37	Was	GO:0006928//movement of cell or subcellular component;GO:0051234//establishment of localization;GO:0051179//localization;GO:0071840//cellular component organization or biogenesis;GO:0044085//cellular component biogenesis;GO:0007015//actin filament organization;GO:0097435//supramolecular fiber organization;GO:0002376//immune system process;GO:0008154//actin polymerization or depolymerization;GO:00…
56727	0	0.06	0	0.06	0	0	0	0.06	0	0	0	0	0	0	0	0	0	0	0	0.06	0.12	0	0	0	0	0	0	Miox	GO:0044262//cellular carbohydrate metabolic process;GO:0009987//cellular process;GO:0019751//polyol metabolic process;GO:0008152//metabolic process;GO:0006066//alcohol metabolic process;GO:0005975//carbohydrate metabolic process;GO:0006020//inositol metabolic process;GO:0044281//small molecule metabolic process;GO:0044238//primary metabolic process;GO:0044237//cellular metabolic process;GO:007170…
68737	6.28	7.71	7.44	6.75	7.41	7	7.16	7.02	7.09	7.26	8.57	9.48	7.37	9.11	7.82	8.44	8.56	6.9	6.9	9	8.06	4.24	4.46	7.35	7.34	8.3	8.78	Angel1
56190	17.85	22.95	21.45	21.77	17.78	19.71	18.66	17.6	16.49	16.8	13.1	12.05	6.08	8.46	1.58	2.94	1.42	1.52	1.86	13.41	13	2.68	2.97	17.27	16.3	13.26	12.14	Rbm38	GO:1901360//organic cyclic compound metabolic process;GO:1903311//regulation of mRNA metabolic process;GO:0010468//regulation of gene expression;GO:0030330//DNA damage response, signal transduction by p53 class mediator;GO:0050896//response to stimulus;GO:0048523//negative regulation of cellular process;GO:0006974//cellular response to DNA damage stimulus;GO:0043488//regulation of mRNA stability;…
100041488	0	0.17	0	0	0	0	0	0	0	0	0	0	0	0	0	0	0	--	--	--	--	--	--	--	--	--	--	--	--
26432	11.84	11.57	19.42	19.08	15.06	15.82	14.71	15.11	16.56	15.11	24.85	24.91	25.52	28.88	20.74	18.33	17.29	19.8	19.52	13.83	12.32	5.6	5.24	13.4	17.31	25.6	25.72	Plod2	GO:0050896//response to stimulus;GO:0010033//response to organic substance;GO:0009725//response to hormone;GO:0042221//response to chemical;GO:0009719//response to endogenous stimulus;GO:0006950//response to stress;GO:0043231//intracellular membrane-bounded organelle;GO:0005789//endoplasmic reticulum membrane;GO:0043227//membrane-bounded organelle;GO:0044422//organelle part;GO:0016020//membrane;G…
673094	136.91	106.01	97.09	95.32	68.67	83.64	76.53	68.38	63.28	81.97	69.24	61.32	65.87	64.97	17.16	20.61	31.9	26.61	22.38	102.01	115.83	45.78	40.67	64.55	65.1	95.39	124.46	Cd99
21771	14.55	17.14	12.71	12.01	10.92	11.23	12.1	11.42	11.94	11.15	12.12	12.34	7.71	9.26	7.74	8.79	7.8	6.48	7.53	17.55	18.98	10.2	10.18	10.94	12.36	10.79	9.76	Cirh1a	GO:0008152//metabolic process;GO:0010467//gene expression;GO:0006807//nitrogen compound metabolic process;GO:0034641//cellular nitrogen compound metabolic process;GO:0044260//cellular macromolecule metabolic process;GO:0006139//nucleobase-containing compound metabolic process;GO:0009058//biosynthetic process;GO:0071704//organic substance metabolic process;GO:0006351//transcription, DNA-templated;…
74776	17.96	19.27	25.46	24.61	24.28	24.79	25.39	21.03	21.89	23.32	22.77	24.57	15.95	19.62	20.89	21.24	20.14	19.94	25.17	24.61	23.73	18.73	19.84	20.77	21.63	24.17	30.26	Ppa2	GO:0044237//cellular metabolic process;GO:0008152//metabolic process;GO:0009987//cellular process;GO:0006793//phosphorus metabolic process;GO:0044424//intracellular part;GO:0043231//intracellular membrane-bounded organelle;GO:0005623//cell;GO:0044464//cell part;GO:0043226//organelle;GO:0005622//intracellular;GO:0043229//intracellular organelle;GO:0043227//membrane-bounded organelle;GO:0043169//ca…
71030	0.53	0.4	0.12	0.04	0.12	0.12	0	0.2	0	0.16	0	0.04	0	0	0	0	0	0	0	0.61	0.52	0	0	0.08	0.04	0.12	0.08	4933403O08Rik
56516	7.99	7.65	10.57	10.27	8.07	8.13	7.85	7.87	6.23	6.43	5.35	5.23	5.06	5.11	6.67	6.59	6.91	6.06	6.98	4.58	4.99	6.06	5.5	6.04	6.06	7.65	7.63	Rbms2	GO:0043229//intracellular organelle;GO:0005622//intracellular;GO:0043227//membrane-bounded organelle;GO:0044464//cell part;GO:0043231//intracellular membrane-bounded organelle;GO:0044424//intracellular part;GO:0043226//organelle;GO:0005623//cell;GO:1901363//heterocyclic compound binding;GO:0005488//binding;GO:0003676//nucleic acid binding;GO:0097159//organic cyclic compound binding;GO:0036094//sm…
226251	5.23	2.76	4.34	4.79	4.84	4.56	4.6	5.26	4.25	4.32	5.37	5.82	11.57	14.73	2.33	2.51	1.2	1.14	2.52	3.56	4.85	79.48	80.13	3.38	3.85	9.56	7.36	Ablim1	GO:0097659//nucleic acid-templated transcription;GO:0043170//macromolecule metabolic process;GO:0009058//biosynthetic process;GO:0009605//response to external stimulus;GO:0046483//heterocycle metabolic process;GO:0016070//RNA metabolic process;GO:0040011//locomotion;GO:0034654//nucleobase-containing compound biosynthetic process;GO:0042221//response to chemical;GO:0006935//chemotaxis;GO:0032774//…
71481	0.43	0.33	0.59	0.63	0.3	0.49	0.33	0.43	0.41	0.48	0.53	0.54	0.73	0.83	0.2	0.14	0.06	0.23	0.11	0.18	0.24	0.55	0.54	0.59	0.72	0.4	0.13	Alpk1
14613	0.12	0.36	0.56	0.47	0.53	0.61	0.53	0.72	1.06	1.55	0.9	1.07	1.79	2.01	0.96	1.18	0.48	0.37	0.61	0.33	0.23	0.33	0.34	1.12	1.17	1.2	0.99	Gja5	GO:0010644//cell communication by electrical coupling;GO:0048856//anatomical structure development;GO:0071822//protein complex subunit organization;GO:0098801//regulation of renal system process;GO:0001944//vasculature development;GO:0003014//renal system process;GO:0009653//anatomical structure morphogenesis;GO:1905314//semi-lunar valve development;GO:0043269//regulation of ion transport;GO:0070…
77371	4.93	4.84	4.67	4.75	4.9	4.85	4.23	4.5	5.4	4.42	6.15	7.03	5.76	5.68	5.46	5	5.12	4.77	5.52	5.37	4.96	5.86	5.6	5.01	5.1	6.17	5.14	Sec24a	GO:0071702//organic substance transport;GO:0008104//protein localization;GO:0051234//establishment of localization;GO:0042886//amide transport;GO:0071705//nitrogen compound transport;GO:0006810//transport;GO:0045184//establishment of protein localization;GO:0051179//localization;GO:0051641//cellular localization;GO:0016482//cytosolic transport;GO:0051649//establishment of localization in cell;GO:…
59014	26.61	21.94	24.61	25.25	21.87	22.05	22.33	21.08	17.82	19.92	25.28	25.04	17.78	18.9	8.96	9.84	9.09	6.57	8.01	26.63	26.88	9.66	9.28	21.22	25.09	17.63	20.35	Rrs1	GO:0007059//chromosome segregation;GO:0000278//mitotic cell cycle;GO:0022613//ribonucleoprotein complex biogenesis;GO:0007049//cell cycle;GO:0006996//organelle organization;GO:1903047//mitotic cell cycle process;GO:0098813//nuclear chromosome segregation;GO:0048285//organelle fission;GO:0016043//cellular component organization;GO:0044085//cellular component biogenesis;GO:0051276//chromosome organ…
50926	207.39	200.58	132.4	136.18	152.99	156.16	153.23	150.91	163.43	163.59	121.22	126.26	68.85	87.52	31.55	34.67	34.24	36.77	38.71	221	220.24	68.89	69.86	138.93	146.93	124.51	117.73	Hnrnpdl	GO:0090304//nucleic acid metabolic process;GO:0034641//cellular nitrogen compound metabolic process;GO:0009987//cellular process;GO:0044238//primary metabolic process;GO:0044260//cellular macromolecule metabolic process;GO:0006139//nucleobase-containing compound metabolic process;GO:0006807//nitrogen compound metabolic process;GO:0016070//RNA metabolic process;GO:0046483//heterocycle metabolic pr…
12371	10.24	8.23	6.2	7.04	6.42	6.79	6.96	6.7	6.77	6.36	7.69	6.61	6.35	5.92	6.34	7.23	6.6	6.61	6.8	11.55	11.22	7.6	8.15	6.89	6.44	6.84	7.63	Casp9	GO:0050896//response to stimulus;GO:0006950//response to stress;GO:0023052//signaling;GO:0009607//response to biotic stimulus;GO:0071704//organic substance metabolic process;GO:0010033//response to organic substance;GO:0051707//response to other organism;GO:0043067//regulation of programmed cell death;GO:0008152//metabolic process;GO:0012502//induction of programmed cell death;GO:0033993//respons…
66821	7.98	6.83	9.13	8.64	7.38	7.69	9.06	7.57	7.42	8	10.03	11.82	8.01	7.75	10.3	9.06	10.12	7.89	8.96	6.4	6.04	8	8.54	9.44	7.57	7.48	8.95	Bcs1l	GO:0043933//macromolecular complex subunit organization;GO:0016043//cellular component organization;GO:0017004//cytochrome complex assembly;GO:0010257//NADH dehydrogenase complex assembly;GO:0017062//respiratory chain complex III assembly;GO:0006461//protein complex assembly;GO:0034622//cellular macromolecular complex assembly;GO:0043623//cellular protein complex assembly;GO:0006996//organelle or…
100043645	0.21	0	0.12	0.14	0.13	0.11	0.04	0.09	0.05	0	0.09	0	0.12	0.19	0.26	0.04	0	0.1	0.08	0.39	0.27	0	0.04	0.12	0.14	0	0	Gm4567	GO:0001883//purine nucleoside binding;GO:1901363//heterocyclic compound binding;GO:0005488//binding;GO:0097367//carbohydrate derivative binding;GO:0001882//nucleoside binding;GO:0032550//purine ribonucleoside binding;GO:0032549//ribonucleoside binding;GO:0036094//small molecule binding;GO:0097159//organic cyclic compound binding;
666528	0.03	0.05	0.03	0.01	0.04	0.05	0.01	0.07	0.04	0.03	0.01	0	0.03	0.03	0	0	0	0.01	0	0.03	0.04	0.03	0.07	0.05	0.01	0.46	0.46	Zfp541	GO:0009987//cellular process;GO:0019953//sexual reproduction;GO:0032774//RNA biosynthetic process;GO:0022414//reproductive process;GO:0006139//nucleobase-containing compound metabolic process;GO:0016070//RNA metabolic process;GO:0071704//organic substance metabolic process;GO:0034654//nucleobase-containing compound biosynthetic process;GO:0044703//multi-organism reproductive process;GO:0044238//p…
68126	9.28	7.7	9.44	9.51	10.99	11.02	11.13	9.39	10.82	11.88	11.15	10.04	11.86	11.25	18.47	17.01	18.84	17.43	22.61	5.41	5.55	6.1	6.59	10.17	10.55	10.87	11.76	Fahd2a	GO:0043229//intracellular organelle;GO:0005622//intracellular;GO:0043231//intracellular membrane-bounded organelle;GO:0044464//cell part;GO:0005623//cell;GO:0043227//membrane-bounded organelle;GO:0044424//intracellular part;GO:0043226//organelle;GO:0003824//catalytic activity;GO:0043169//cation binding;GO:0005488//binding;GO:0043167//ion binding;
18008	45.71	51.38	81.83	77.11	40.54	39.97	38.55	41.11	15.4	15.23	6.19	6.93	4	6.23	1.11	0.81	0.33	0.48	0.31	3.18	4	2.57	2.62	12.81	13.5	26.68	27.86	Nes	GO:0065007//biological regulation;GO:0032502//developmental process;GO:0051493//regulation of cytoskeleton organization;GO:0016043//cellular component organization;GO:0007275//multicellular organism development;GO:1901879//regulation of protein depolymerization;GO:0051128//regulation of cellular component organization;GO:0033043//regulation of organelle organization;GO:0012501//programmed cell de…
56464	24.73	29.17	20.45	21.09	30.88	31.54	35.49	31.05	41.4	45.62	37.73	36.68	62.48	64.01	86.36	88.66	86.52	90.13	95.68	19.58	21.16	38.25	37.52	41.93	36.94	35.84	37.42	Ctsf	GO:0071704//organic substance metabolic process;GO:0008152//metabolic process;GO:0019538//protein metabolic process;GO:0044238//primary metabolic process;GO:1901564//organonitrogen compound metabolic process;GO:0006807//nitrogen compound metabolic process;GO:0043170//macromolecule metabolic process;GO:0008233//peptidase activity;GO:0016787//hydrolase activity;GO:0003824//catalytic activity;GO:007…
107895	10.17	9.43	7.48	7.28	12.02	9.77	8.82	11.11	10.46	8.98	5.02	6.27	7.7	7.47	1.44	1.49	1.43	1.26	1.18	2.6	2.1	11.73	11.32	14.37	11.19	9.42	6.91	Mgat5	GO:1901135//carbohydrate derivative metabolic process;GO:0009101//glycoprotein biosynthetic process;GO:0044237//cellular metabolic process;GO:0034645//cellular macromolecule biosynthetic process;GO:1901137//carbohydrate derivative biosynthetic process;GO:0009987//cellular process;GO:0006807//nitrogen compound metabolic process;GO:0008152//metabolic process;GO:0019538//protein metabolic process;GO…
230234	7.41	7.38	9.27	7.98	7.26	7.7	7.45	7.52	7.1	6.23	8.08	8.92	9.02	8.16	8.1	7.55	7.48	7.75	8.86	9.8	8.86	7.41	7.56	7.11	7.98	8.92	8.74	Fam206a
109359	11.25	12.97	11.87	11.88	11.75	10.57	12.43	11.3	11.56	11.47	10.29	9.81	9.27	10.42	10.93	10.38	10.06	11.03	12.32	15.92	16.27	13.94	14	10.45	9.49	10.98	10.51	Fam175b
13858	24.49	29.83	36.05	36.92	43.49	44.53	42.38	42.48	56	47.14	53.35	55	61.77	72.94	177.75	169.31	187.04	157.93	210.56	19.67	20.58	60.11	63.2	45.34	56.27	50.99	50.34	Eps15	GO:0051179//localization;GO:0016192//vesicle-mediated transport;GO:0071840//cellular component organization or biogenesis;GO:0061024//membrane organization;GO:0016043//cellular component organization;GO:0006900//vesicle budding from membrane;GO:0016050//vesicle organization;GO:0006996//organelle organization;GO:0033036//macromolecule localization;GO:0008104//protein localization;GO:0006901//vesic…
76758	0	0	0.04	0	0.04	0	0	0.04	0	0	0.07	0	0	0.07	0	0	0	0	0	0	0	0	0	0	0.04	0	0	Gsdma2	GO:0065007//biological regulation;GO:0043068//positive regulation of programmed cell death;GO:0010942//positive regulation of cell death;GO:0048518//positive regulation of biological process;GO:0010941//regulation of cell death;GO:0043067//regulation of programmed cell death;GO:0012502//induction of programmed cell death;GO:0050789//regulation of biological process;GO:0050794//regulation of cellu…
194856	0	0	0	0	0	0	0	0	0	0	0	0	0	0	0.09	0	0	--	--	--	--	--	--	--	--	--	--	--	--
101533	0	0	0	0.08	0	0	0.04	0.04	0	0	0.08	0.04	0	0.04	0	0	0.04	0	0	0.08	0.04	0	0.09	0.08	0	0.08	0	Klk9
235040	9.43	9.44	8.93	9.64	8.22	9.05	8.66	8.75	7.4	8.06	11.6	11.64	9.83	9.32	6.41	8.21	8.36	4.98	5.86	12.64	13.17	12.69	11.58	8.27	9.4	8.49	9.18	Atg4d	GO:1901564//organonitrogen compound metabolic process;GO:0008104//protein localization;GO:0043170//macromolecule metabolic process;GO:0044248//cellular catabolic process;GO:0006807//nitrogen compound metabolic process;GO:0033036//macromolecule localization;GO:0009056//catabolic process;GO:0045184//establishment of protein localization;GO:0019538//protein metabolic process;GO:0044237//cellular met…
24102	0	0	0	0	0	0	0.06	0.06	0	0	0	0	0	0	0	0	0	0	0	0	0	0	0.06	0.06	0.06	0	0.06	Trex2	GO:0051716//cellular response to stimulus;GO:0046483//heterocycle metabolic process;GO:0006807//nitrogen compound metabolic process;GO:0033554//cellular response to stress;GO:0006139//nucleobase-containing compound metabolic process;GO:0050896//response to stimulus;GO:0044260//cellular macromolecule metabolic process;GO:0008152//metabolic process;GO:0006950//response to stress;GO:0090304//nucleic…
319800	0.05	0	0	0	0	0.03	0.03	0	0	0	0	0	0	0	0	0.03	0	0	0.03	0	0.04	0	0	0.04	0	0.07	0	Slc22a30	GO:0031224//intrinsic component of membrane;GO:0044425//membrane part;GO:0016020//membrane;GO:0005215//transporter activity;
626708	0	0	0	0.17	0	0	0	0	0	0	0	0	0	0	0	0	0	--	--	--	--	--	--	0	0	0	0	Defa26	GO:0042221//response to chemical;GO:0032496//response to lipopolysaccharide;GO:0006950//response to stress;GO:0009617//response to bacterium;GO:0002237//response to molecule of bacterial origin;GO:0051707//response to other organism;GO:0042742//defense response to bacterium;GO:0050896//response to stimulus;GO:1901700//response to oxygen-containing compound;GO:0033993//response to lipid;GO:0051704…
114712	0.28	0	0	0.28	0.07	0.07	0.07	0.28	0.07	0	0	0.21	0.14	0.42	0.26	0.2	0.13	0.07	0.07	0	0.21	0	0	0.14	0.27	0	0.07	Ferd3l	GO:0071704//organic substance metabolic process;GO:0044237//cellular metabolic process;GO:0044271//cellular nitrogen compound biosynthetic process;GO:0032774//RNA biosynthetic process;GO:0008152//metabolic process;GO:0034641//cellular nitrogen compound metabolic process;GO:0006351//transcription, DNA-templated;GO:0043170//macromolecule metabolic process;GO:0006139//nucleobase-containing compound …
67763	42.18	52.03	50.37	49.06	53.31	55.12	57.29	52.72	55.13	55.12	51.2	46.19	39.94	45.24	46.44	54.56	51.67	50.44	55.23	41.42	40.56	21.42	22.95	58.7	50.51	53.9	56.5	Prpsap1	GO:0019637//organophosphate metabolic process;GO:0034641//cellular nitrogen compound metabolic process;GO:0006796//phosphate-containing compound metabolic process;GO:0043549//regulation of kinase activity;GO:0009987//cellular process;GO:0055086//nucleobase-containing small molecule metabolic process;GO:0006807//nitrogen compound metabolic process;GO:0065009//regulation of molecular function;GO:00…
12862	0.47	1.11	0.09	0.28	0.37	0.37	0.09	0	0	0.36	0.28	0.19	1.21	1.27	0.43	0.26	0.26	0.09	0.09	0.19	0.28	1.78	2.24	1.67	1.46	1.42	1.91	Cox6a2	GO:0070469//respiratory chain;GO:0005739//mitochondrion;GO:0005623//cell;GO:0044464//cell part;GO:0044444//cytoplasmic part;GO:0031975//envelope;GO:0031967//organelle envelope;GO:0005740//mitochondrial envelope;GO:0043227//membrane-bounded organelle;GO:0044446//intracellular organelle part;GO:0043226//organelle;GO:0031090//organelle membrane;GO:0005622//intracellular;GO:0044455//mitochondrial mem…
12591	0	0	0	0.03	0	0	0.03	0	0.03	0	0	0	0	0	0.03	0	0	0	0	0.03	0.06	0	0	0	0	0	0.03	Cdx2	GO:0019438//aromatic compound biosynthetic process;GO:0051179//localization;GO:0032774//RNA biosynthetic process;GO:0035088//establishment or maintenance of apical/basal cell polarity;GO:0003002//regionalization;GO:0048608//reproductive structure development;GO:1901360//organic cyclic compound metabolic process;GO:0009792//embryo development ending in birth or egg hatching;GO:0006807//nitrogen co…
66180	10.72	10.65	12.64	13.61	12.15	11.72	12.58	12.87	11.96	13.12	12.13	12.26	13.72	13.45	10.41	12.63	13.1	9	9.95	4.98	5.95	3.09	4.02	10.87	13.01	10.61	13.51	P3h4	GO:0071840//cellular component organization or biogenesis;GO:0022402//cell cycle process;GO:0016043//cellular component organization;GO:0098813//nuclear chromosome segregation;GO:0007059//chromosome segregation;GO:0048285//organelle fission;GO:0007129//synapsis;GO:1903046//meiotic cell cycle process;GO:0000003//reproduction;GO:0045143//homologous chromosome segregation;GO:0022414//reproductive pr…
56790	30.36	28.97	24.94	26.24	22.79	21.2	19.9	21.69	21.91	20.22	19.44	19.76	18.77	21.34	11.3	13.16	14.47	10.73	13.57	29.87	27.51	19.98	18.39	23.32	20.28	22.97	20.24	Supt20
259095	0	0	0	0	0	0.07	0	0	0	0	0	0	0	0	0	0	0	0.06	0	0.07	0	0	0	0	0	0	0	Olfr568	GO:0007165//signal transduction;GO:0009987//cellular process;GO:0007154//cell communication;GO:0007166//cell surface receptor signaling pathway;GO:0051716//cellular response to stimulus;GO:0023052//signaling;GO:0050896//response to stimulus;GO:0065007//biological regulation;GO:0050794//regulation of cellular process;GO:0050789//regulation of biological process;GO:0016020//membrane;GO:0099600//tra…
12387	332.63	337.73	426.21	429.6	327.28	328.38	321.79	327.43	281.18	279.76	213.47	217.51	132.51	157.96	112.35	104.27	132.99	98.53	96.21	234.08	229.61	123.43	125.57	257.87	260.9	271.4	296.57	Ctnnb1
68475	48.43	52.94	54.68	54.32	48.78	50.56	51.06	48.4	40.65	45.99	55.92	56.47	45.32	45.81	28.17	29.03	31.13	25.96	23.29	55.8	57.8	22.51	20.26	44.79	48.31	41.97	48.03	Ssna1	GO:1903047//mitotic cell cycle process;GO:0050896//response to stimulus;GO:0007165//signal transduction;GO:0051641//cellular localization;GO:0007154//cell communication;GO:0051234//establishment of localization;GO:0007017//microtubule-based process;GO:0051179//localization;GO:0050794//regulation of cellular process;GO:0030705//cytoskeleton-dependent intracellular transport;GO:0099111//microtubule…
110794	0	0.05	0	0	0	0.05	0	0	0	0	0	0.1	0	0	0	0	0.05	0.1	0	0.25	0.2	0.05	0	0.05	0	0	0.05	Cebpe	GO:0006950//response to stress;GO:0002520//immune system development;GO:0032496//response to lipopolysaccharide;GO:1901362//organic cyclic compound biosynthetic process;GO:0071704//organic substance metabolic process;GO:0001816//cytokine production;GO:1901700//response to oxygen-containing compound;GO:0006351//transcription, DNA-templated;GO:0009617//response to bacterium;GO:1901360//organic cycl…
12799	24.95	32.21	93.92	89.75	238.5	240.72	257.92	241.47	437.06	470.81	1165.14	1141.12	1711.84	1084.64	762.69	827.28	747.2	854.06	636.17	51.14	67.93	168.86	155.36	592.62	598.37	434.51	557.99	Cnp	GO:0007420//brain development;GO:0019439//aromatic compound catabolic process;GO:0009617//response to bacterium;GO:0007417//central nervous system development;GO:0048666//neuron development;GO:0016043//cellular component organization;GO:0044270//cellular nitrogen compound catabolic process;GO:0006139//nucleobase-containing compound metabolic process;GO:0055086//nucleobase-containing small molecul…
60599	13.55	11.72	11.38	11.53	12.19	11.47	10.26	11.63	15.59	11.63	10	9.62	9.53	9.76	8.64	5.86	7.68	5.97	8.47	13.68	13.49	5.68	5.72	11.29	12.68	21	19.15	Trp53inp1	GO:0010941//regulation of cell death;GO:0048518//positive regulation of biological process;GO:0044271//cellular nitrogen compound biosynthetic process;GO:0008152//metabolic process;GO:0012502//induction of programmed cell death;GO:0050789//regulation of biological process;GO:0048522//positive regulation of cellular process;GO:0007049//cell cycle;GO:0010467//gene expression;GO:0009058//biosyntheti…
268515	26.87	20.74	15.22	14.15	14.92	14.84	14.04	15.81	13.93	12.73	8.87	9.64	9.01	8.87	2.84	6.28	5.14	4.58	3.31	14.62	12.33	5.86	5.43	15.66	12.85	15.21	12.16	Bahcc1
18193	23.69	25.05	19.01	18.21	20.13	18.92	17.72	20.28	17.99	16.86	16.02	17.39	14.18	15.43	11.12	9.25	8.87	9.34	10.52	26.16	22.61	21.77	21.69	18.6	17.79	18.66	14.81	Nsd1
100125586	0	0	0	0	0	0.04	0.08	0.03	0.08	0	0.07	0.1	0	0	0	0	0	0	0	0	0.05	0.86	0.49	0.07	0.06	0	0	Vmn2r2	GO:0009987//cellular process;GO:0050896//response to stimulus;GO:0007154//cell communication;GO:0010033//response to organic substance;GO:0007166//cell surface receptor signaling pathway;GO:0050794//regulation of cellular process;GO:0042221//response to chemical;GO:0051716//cellular response to stimulus;GO:0050789//regulation of biological process;GO:0023052//signaling;GO:0007165//signal transduc…
14583	13.35	13.05	14.06	14.52	16.17	15.71	14.92	15.98	20.41	18.12	20.01	21.91	19.26	17.89	13.69	12.04	13.27	14.82	15.24	16.05	14.95	17.04	18.2	19.69	19.15	21.77	20.42	Gfpt1	GO:0000271//polysaccharide biosynthetic process;GO:0071840//cellular component organization or biogenesis;GO:0036211//protein modification process;GO:0044262//cellular carbohydrate metabolic process;GO:0009725//response to hormone;GO:0009225//nucleotide-sugar metabolic process;GO:0009719//response to endogenous stimulus;GO:0044042//glucan metabolic process;GO:0006950//response to stress;GO:190136…
20317	1.7	1.55	1.88	1.7	1.77	1.14	2.26	1.39	0.73	0.88	1.7	1.15	2.09	0.85	4.51	4.28	0.23	0.2	0.32	3.14	3.68	10.76	10.79	1.14	1.56	3.71	4.48	Serpinf1	GO:0010720//positive regulation of cell development;GO:0031960//response to corticosteroid;GO:0007613//memory;GO:0072358//cardiovascular system development;GO:0045595//regulation of cell differentiation;GO:0009653//anatomical structure morphogenesis;GO:0006950//response to stress;GO:0009725//response to hormone;GO:0048519//negative regulation of biological process;GO:0050793//regulation of develo…
15505	30.86	24.87	34.05	36.58	26	25.6	27.14	25.51	24.55	24.12	35.66	35.74	34.66	40.25	37.83	35.29	34.51	29.83	40.15	58.59	53.63	58.76	62.63	26.24	28.12	31.15	30.44	Hsph1
67978	8.56	8.23	14.06	12.41	9.42	9.12	9.73	9.72	5.21	6.04	5.35	5.08	6.83	16.77	8.52	9.44	9.65	9.71	8.72	3	3.41	3.19	3.34	4.41	5.32	6.23	7.83	Tctn2	GO:0006810//transport;GO:0051179//localization;GO:0048858//cell projection morphogenesis;GO:0022607//cellular component assembly;GO:0098660//inorganic ion transmembrane transport;GO:0032990//cell part morphogenesis;GO:0098655//cation transmembrane transport;GO:0007166//cell surface receptor signaling pathway;GO:0032989//cellular component morphogenesis;GO:0048646//anatomical structure formation i…
20856	4.3	3.08	1.76	1.48	1.88	1.73	2.01	2.1	0.92	1.26	0.87	0.99	0.78	0.64	0.03	0.06	0	0.07	0.03	0.55	0.92	0.54	1.14	1.12	1.36	1.49	1.33	Stc2	GO:0048731//system development;GO:0048609//multicellular organismal reproductive process;GO:0006873//cellular ion homeostasis;GO:0061458//reproductive system development;GO:0033554//cellular response to stress;GO:0040007//growth;GO:0050896//response to stimulus;GO:0007565//female pregnancy;GO:0022414//reproductive process;GO:0055080//cation homeostasis;GO:0003006//developmental process involved i…
234673	0	0	0	0	0	0	0	0	0	0	0.03	0	0.03	0	0.03	0	0	0	0.06	0.03	0.02	0.03	0.1	--	--	--	--	--	--
282619	7.42	8.36	6.87	6.28	7.54	7.89	7.58	7.58	9.03	9.5	6.47	6.46	4.84	6.38	1.54	1.78	1.23	1.3	2.1	2.61	4.31	2.59	2	7.92	6.21	5.76	6.03	Sbsn	GO:0044464//cell part;GO:0005623//cell;GO:0005622//intracellular;GO:0044424//intracellular part;
15407	0	0	0	0	0	0	0	0	0	0	0	0	0	0	0.03	0	0	0	0	0.06	0.06	0	0	0	0.03	0	0	Hoxb1	GO:0009058//biosynthetic process;GO:0021604//cranial nerve structural organization;GO:0044249//cellular biosynthetic process;GO:0043170//macromolecule metabolic process;GO:0021545//cranial nerve development;GO:0008152//metabolic process;GO:0022037//metencephalon development;GO:0048856//anatomical structure development;GO:0021546//rhombomere development;GO:0006139//nucleobase-containing compound m…
23948	5.74	7.6	12.65	12.35	14.92	15.06	15.6	15.15	18.86	17.59	16.25	16.45	6.16	12.91	0.45	0.62	0.33	0.38	0.37	2.81	2.77	8.91	8.8	20.31	19.58	10.57	7.68	Mmp17	GO:0071704//organic substance metabolic process;GO:0019538//protein metabolic process;GO:0006807//nitrogen compound metabolic process;GO:1901564//organonitrogen compound metabolic process;GO:0008152//metabolic process;GO:0043170//macromolecule metabolic process;GO:0044238//primary metabolic process;GO:0005576//extracellular region;GO:0044421//extracellular region part;GO:0044425//membrane part;GO…
12380	3.52	2.98	3.62	3.27	2.76	2.43	2.21	2.43	2.4	1.9	1.55	1.66	2.93	3.03	4.06	3.63	3.1	4.14	4.05	2.73	3.43	4.51	4.78	1.91	2.8	1.75	1.9	Cast	GO:0051248//negative regulation of protein metabolic process;GO:0065009//regulation of molecular function;GO:0009892//negative regulation of metabolic process;GO:0052547//regulation of peptidase activity;GO:0051336//regulation of hydrolase activity;GO:0048519//negative regulation of biological process;GO:0010466//negative regulation of peptidase activity;GO:0031324//negative regulation of cellula…
66627	11.56	11.07	11.36	11.33	13.29	14.67	15.57	13.84	13.27	16.98	16.38	16.73	15.99	20.49	12.68	13.16	14.32	12.87	13.02	7.75	9.17	14.51	13.41	16.65	14.87	13.38	15.72	Ogfod2	GO:0016701//oxidoreductase activity, acting on single donors with incorporation of molecular oxygen;GO:0016705//oxidoreductase activity, acting on paired donors, with incorporation or reduction of molecular oxygen;GO:0043167//ion binding;GO:0036094//small molecule binding;GO:0005488//binding;GO:0019842//vitamin binding;GO:0003824//catalytic activity;GO:0046914//transition metal ion binding;GO:004…
15161	56.68	59.63	44.79	45.94	43.1	42.92	39.46	45.98	39.66	36.35	25.81	26.3	24.56	28.1	19.88	18.95	20.03	19.48	18.01	52.63	46.52	22.86	22.84	43.95	36.36	38.01	31.46	Hcfc1	GO:0009058//biosynthetic process;GO:0010467//gene expression;GO:0044249//cellular biosynthetic process;GO:0006807//nitrogen compound metabolic process;GO:0090304//nucleic acid metabolic process;GO:0070271//protein complex biogenesis;GO:0016573//histone acetylation;GO:0097659//nucleic acid-templated transcription;GO:0043170//macromolecule metabolic process;GO:0051704//multi-organism process;GO:000…
14294	0	0	0	0	0	0	0.05	0	0	0	0	0	0	0	0	0	0	0	0	0	0.05	0	0	0	0	0	0	Fpr3	GO:0007154//cell communication;GO:0007166//cell surface receptor signaling pathway;GO:0044237//cellular metabolic process;GO:0051716//cellular response to stimulus;GO:0009987//cellular process;GO:0050896//response to stimulus;GO:0042221//response to chemical;GO:0008152//metabolic process;GO:0022610//biological adhesion;GO:0065007//biological regulation;GO:0050794//regulation of cellular process;G…
16796	65.39	77.16	98.36	96.23	88.92	83.75	88.14	88.85	77.84	79.48	58.4	56.97	56.39	72.59	128.32	119.76	114.93	108.78	112.68	35.84	37.57	47.02	46.53	80.65	79.35	73.45	77.9	Lasp1	GO:0051179//localization;GO:0006810//transport;GO:0051234//establishment of localization;GO:0006811//ion transport;GO:0005856//cytoskeleton;GO:0044444//cytoplasmic part;GO:0043228//non-membrane-bounded organelle;GO:0005924//cell-substrate adherens junction;GO:0005623//cell;GO:0030054//cell junction;GO:0044464//cell part;GO:0005622//intracellular;GO:0044424//intracellular part;GO:0005912//adherens…
232164	37.86	39.71	38.2	38.24	37.71	37.22	37.95	35.8	38.99	36.06	33.31	32.43	20.78	22.91	20.13	17.03	20.23	22.6	19.77	42.77	41.52	18.39	19.37	37.2	35.99	31.16	30.18	Paip2b	GO:0044267//cellular protein metabolic process;GO:0034641//cellular nitrogen compound metabolic process;GO:0034645//cellular macromolecule biosynthetic process;GO:0010467//gene expression;GO:0043170//macromolecule metabolic process;GO:0006412//translation;GO:0043604//amide biosynthetic process;GO:0044238//primary metabolic process;GO:0009058//biosynthetic process;GO:0043043//peptide biosynthetic …
268807	0.03	0	0.03	0.03	0	0.05	0.05	0	0	0	0	0	0.11	0	0.08	0.15	0	0	0.05	0.03	0.05	0.26	0.17	0.03	0	0	0.08	Klhl38
574418	2.12	1.55	1.16	1.39	1.47	1.32	1.32	1.5	1.33	1.24	1.37	0.86	1.02	1.52	0.54	1.14	0.81	0.96	1.12	1.05	0.92	0.93	1.13	1.47	1.49	1.2	1.07	Serinc4	GO:0044237//cellular metabolic process;GO:0006629//lipid metabolic process;GO:0006796//phosphate-containing compound metabolic process;GO:0044255//cellular lipid metabolic process;GO:0019637//organophosphate metabolic process;GO:0044238//primary metabolic process;GO:0009987//cellular process;GO:0071704//organic substance metabolic process;GO:0006793//phosphorus metabolic process;GO:0008152//metab…
75811	0	0	0	0	0	0.03	0	0	0	0	0	0.03	0	0	0	0	0	0	0	0.03	0	0	0	0	0	0	0	Saxo1
215900	0.06	0.06	0.06	0	0.11	0	0.06	0	0	0.06	0.06	0	0.06	0	0	0	0.11	0	0	0.06	0.11	0	0	0.11	0.06	0	0	Fam26f	GO:0031224//intrinsic component of membrane;GO:0016020//membrane;GO:0044425//membrane part;
81845	9.89	12.02	10.26	8.14	10.68	11.44	12.02	11.74	9.65	11.76	10.3	9.89	8.5	8.68	8.94	7.16	8.06	6.18	7.63	9.84	10.46	14.47	14.5	9.16	9.09	9.63	8.18	Gpank1	GO:0005488//binding;
75619	5.06	4.88	5.18	4.83	4.32	4.16	3.94	4.21	4.36	4.02	4.78	4.33	3.72	4.15	3.9	3.61	4.39	4.39	5.33	7.41	7.56	6.48	6.51	4.53	5.14	4.58	4.02	Fastkd2	GO:0006807//nitrogen compound metabolic process;GO:0009987//cellular process;GO:0015980//energy derivation by oxidation of organic compounds;GO:0043170//macromolecule metabolic process;GO:0055114//oxidation-reduction process;GO:0006464//cellular protein modification process;GO:0071704//organic substance metabolic process;GO:0008152//metabolic process;GO:0006091//generation of precursor metabolite…
64424	4.36	5.96	5.25	4.91	4.01	4.45	5.03	4.95	3.89	4.02	4.85	4.69	2.57	2.97	1.9	1.46	1.41	1.81	1.53	5.43	5.21	0.96	1.16	3.77	4.06	3.85	4.11	Polr1e	GO:0043170//macromolecule metabolic process;GO:0046483//heterocycle metabolic process;GO:0006139//nucleobase-containing compound metabolic process;GO:0016070//RNA metabolic process;GO:0044249//cellular biosynthetic process;GO:1901360//organic cyclic compound metabolic process;GO:1901576//organic substance biosynthetic process;GO:0034654//nucleobase-containing compound biosynthetic process;GO:0009…
50887	20.86	18.67	21.27	21.27	18.43	19.36	17.93	18.47	16.42	17.21	15.13	15.6	6.32	8.37	7.06	6.91	6.83	7.95	7.05	41.54	47.56	11.76	11.65	11.55	17.34	11.38	12.49	Hmgn5	GO:0046483//heterocycle metabolic process;GO:0006351//transcription, DNA-templated;GO:0006807//nitrogen compound metabolic process;GO:0016070//RNA metabolic process;GO:0032774//RNA biosynthetic process;GO:0019438//aromatic compound biosynthetic process;GO:1901360//organic cyclic compound metabolic process;GO:1901362//organic cyclic compound biosynthetic process;GO:0090304//nucleic acid metabolic …
213439	0.04	0.04	0	0.01	0.02	0.03	0.01	0.02	0	0.02	0	0	0.03	0.01	0.01	0.02	0.03	0.05	0.03	0.12	0.1	0.04	0.14	0	0	0	0	Gpr174	GO:0050789//regulation of biological process;GO:0009987//cellular process;GO:0007186//G-protein coupled receptor signaling pathway;GO:0050794//regulation of cellular process;GO:0007154//cell communication;GO:0051716//cellular response to stimulus;GO:0023052//signaling;GO:0065007//biological regulation;GO:0050896//response to stimulus;GO:0035587//purinergic receptor signaling pathway;GO:0035588//G…
17920	10.18	13.4	30.19	30.33	30.02	28.93	26.13	30.16	33.07	30.33	23.93	23.94	33.51	30.19	70.83	64.14	77.86	70.21	68.39	6.67	6.66	22.74	23.94	27.87	30.54	43.85	39.79	Myo6	GO:0048598//embryonic morphogenesis;GO:0046903//secretion;GO:0048839//inner ear development;GO:0007399//nervous system development;GO:0050896//response to stimulus;GO:0032774//RNA biosynthetic process;GO:0090596//sensory organ morphogenesis;GO:0007165//signal transduction;GO:0006835//dicarboxylic acid transport;GO:0048699//generation of neurons;GO:0051234//establishment of localization;GO:0006811…
381668	27.27	28.25	21.27	23.09	25.29	25.28	24.52	24.12	24.95	26.48	22.76	20.7	19.26	24.95	21.6	23.41	31.88	22.62	28.38	19.41	18.75	27.31	25.49	26.96	24.77	22.21	24.59	Fbrsl1
17069	56.55	39.06	27.26	26.99	28.29	28.79	28.87	26.47	32.92	32.79	39.46	37.25	25.33	16.98	2.06	3.69	1.33	1.71	3.82	88.61	93.45	54.34	55.23	41.33	43.67	23.08	23.44	Ly6e
231532	0.31	0.35	0.86	0.72	1.79	1.84	2.06	1.55	2.83	3.23	6.36	5.83	6.13	6.09	0.18	0.25	0.12	0.17	0.19	0.64	0.53	1.42	0.99	3.24	3.29	2.31	2.77	Arhgap24	GO:0009888//tissue development;GO:0031344//regulation of cell projection organization;GO:0007154//cell communication;GO:0051674//localization of cell;GO:0040011//locomotion;GO:0032502//developmental process;GO:0009611//response to wounding;GO:0048856//anatomical structure development;GO:0023052//signaling;GO:0051129//negative regulation of cellular component organization;GO:0051179//localization;…
104418	59.74	54.23	37.41	37.23	67.73	67.41	71.77	68.14	78.43	81.3	74.26	72.53	66.46	75	30.52	39.59	33.24	30.83	33.6	66.51	64.75	223.75	226.14	97.55	79.02	64.93	56.49	Dgkz	GO:0016310//phosphorylation;GO:0044092//negative regulation of molecular function;GO:0048519//negative regulation of biological process;GO:0006796//phosphate-containing compound metabolic process;GO:0050878//regulation of body fluid levels;GO:0051726//regulation of cell cycle;GO:1903047//mitotic cell cycle process;GO:0006974//cellular response to DNA damage stimulus;GO:0051674//localization of ce…
11848	101.59	97.8	142.79	141.22	135.35	135.82	145.21	132.47	134.05	135.88	152.81	153.36	136.31	137.06	171.09	172.19	171.47
	182.87	188.09	114.2	108.19	135.35	135.82	145.21	132.47	135.21	137.06
	118.22	137.05	142.13	158.32	Rhoa	GO:0030518//intracellular steroid hormone receptor signaling pathway;GO:0042981//regulation of apoptotic process;GO:0046434//organophosphate catabolic process;GO:0007017//microtubule-based process;GO:0043623//cellular protein complex assembly;GO:0031175//neuron projection development;GO:0007275//multicellular organism development;GO:0023057//negative regulation of signaling;GO:0010975//regulation…
nucleoside binding;GO:0001882//nucleoside binding;GO:0032550//purine ribonucleoside binding;GO:0016787//hydrolase activity;"																								--	--	--	--	--	--
59092	232.42	236.3	151.59	154.89	156.03	162.36	161.46	153.28	136.79	161.2	162.8	153.01	130.52	119.25	51.58	61.04	67.51	54.23	54.01	225.74	241.85	102.1	96.53	154.19	148.1	123.17	120.91	Pcbp4
76872	0.47	0.66	0.28	0.25	0.32	0.31	0.16	0.33	0.23	0.16	0.24	0.14	0.35	0.14	0.07	0.24	0.07	0.05	0.08	0.86	0.42	0.42	0.32	0.36	0.43	0.25	0.24	Ccdc116
15199	8.93	7.12	8.63	8.39	11.2	9.97	11.21	9.45	7.7	9.21	14.38	13.05	19.13	20.1	14.97	19.28	21.97	16.51	24.23	4.05	4.99	3.51	3.59	10.01	10.04	7.35	10.21	Hebp1
654470	8.4	11.01	9.38	9.27	8.37	8.75	8.17	7.93	5.91	5.44	6.79	6.23	6.82	11.25	7.76	8.76	8.88	7.88	8.44	4.81	4.53	4.57	4.05	6.01	5.88	7.33	8.46	Tctn1	GO:0007165//signal transduction;GO:0048646//anatomical structure formation involved in morphogenesis;GO:0032989//cellular component morphogenesis;GO:0007417//central nervous system development;GO:0050789//regulation of biological process;GO:0048598//embryonic morphogenesis;GO:0035239//tube morphogenesis;GO:0048858//cell projection morphogenesis;GO:0032990//cell part morphogenesis;GO:0021517//vent…
67383	62.85	29.06	21.12	21.95	13.21	13.1	12.46	12.03	12.12	8.82	11.7	10.18	9.79	9.58	7.56	7.52	8.34	8.87	10.28	28.81	27.82	8.74	9.26	10.11	12.89	22.62	24.47	Carnmt1
100043125	0	0	0	0	0	0	0	0	0	0	0.19	0	0	0	0	0	0	0	0.08	0	0.38	1.24	0	--	--	--	--	--	--
74470	3.65	4.61	2.93	2.87	3.05	2.99	3.16	2.75	2.05	2.23	2.72	2.54	1.45	1.47	0.48	0.59	0.55	0.32	0.34	3.07	3	3.86	4.26	2.23	2.66	2.01	2.42	Cep72	GO:0000226//microtubule cytoskeleton organization;GO:0006996//organelle organization;GO:0007010//cytoskeleton organization;GO:0051641//cellular localization;GO:0071840//cellular component organization or biogenesis;GO:0034613//cellular protein localization;GO:0016043//cellular component organization;GO:0033036//macromolecule localization;GO:0031503//protein complex localization;GO:0009987//cellul…
114873	10.34	14.41	8.39	8.62	22.53	21.39	21.77	23.01	26.73	24.09	22.39	23.37	17.43	20.71	0.56	0.82	1.34	0.94	0.94	3.34	3.5	8.11	7.97	29.85	21.32	21.81	14.72	Dscaml1
22390	13.65	13.78	16.19	17.22	11.19	12	10.66	11.1	5.86	5.53	4.84	5.24	4.14	3.61	2.55	3.6	2.38	2.71	3.43	15.99	15.29	9.27	9.86	5.52	7.47	6.63	8.3	Wee1	GO:0000279//M phase;GO:0071704//organic substance metabolic process;GO:0044848//biological phase;GO:0120036//plasma membrane bounded cell projection organization;GO:0007163//establishment or maintenance of cell polarity;GO:0007399//nervous system development;GO:0007275//multicellular organism development;GO:0007010//cytoskeleton organization;GO:0032502//developmental process;GO:0030154//cell diff…
258350	0	0	0	0	0	0	0	0	0.07	0	0	0	0	0	0	0	0	--	--	--	--	--	--	0	0	0	0	Olfr706	GO:0007154//cell communication;GO:0009987//cellular process;GO:0016020//membrane;GO:0004872//receptor activity;GO:0004871//signal transducer activity;GO:0099600//transmembrane receptor activity;GO:0038023//signaling receptor activity;GO:0004888//transmembrane signaling receptor activity;GO:0060089//molecular transducer activity;
20290	0	0	0	0	0	0	0	0	0	0	0	0	0	0	0	0	0	--	--	--	--	--	--	--	--	--	--	--	--
22759	2.22	1.31	1.5	1.98	1.44	2.03	1.37	1.23	1.34	1.2	1.52	1.65	2.42	2.13	1.11	1.83	1.7	2.72	2.4	1.53	1.74	2.6	2.41	1.33	1.33	4.27	2.58	Zfp97
30937	15.67	17.52	28.41	29.09	15.65	16.28	16.7	16.22	10.16	12.1	19.18	18.09	19.08	19.69	2.79	2.19	1.19	2.91	2.01	7.01	7.11	1	1.1	10.99	11.7	21.97	26.52	Lmcd1	GO:0019722//calcium-mediated signaling;GO:0051716//cellular response to stimulus;GO:0014896//muscle hypertrophy;GO:0034645//cellular macromolecule biosynthetic process;GO:0043170//macromolecule metabolic process;GO:0018130//heterocycle biosynthetic process;GO:0044238//primary metabolic process;GO:0033173//calcineurin-NFAT signaling cascade;GO:0097659//nucleic acid-templated transcription;GO:00327…
104318	75.21	84.07	74.71	74.57	68.75	68.94	70.55	70.93	63.92	65.05	66.62	66.35	61.21	63.42	53.14	49.59	54.75	52.47	52.92	57.07	55.33	33.15	33.31	70.31	66.5	61.89	67.38	Csnk1d	GO:0051179//localization;GO:0009967//positive regulation of signal transduction;GO:0051246//regulation of protein metabolic process;GO:0080090//regulation of primary metabolic process;GO:0007049//cell cycle;GO:1901360//organic cyclic compound metabolic process;GO:0033036//macromolecule localization;GO:0006461//protein complex assembly;GO:0050789//regulation of biological process;GO:0051174//regul…
22003	43.64	41.64	49.19	46.05	58.54	59.24	63.88	57.23	79.81	83.57	111.7	114.28	81.71	76.22	29.53	37.35	21.5	18.16	20.68	59.76	65.93	100.62	101.74	83.55	86.45	55.03	57.49	Tpm1	GO:0010927//cellular component assembly involved in morphogenesis;GO:1903524//positive regulation of blood circulation;GO:0050789//regulation of biological process;GO:0007275//multicellular organism development;GO:0009611//response to wounding;GO:1902904//negative regulation of supramolecular fiber organization;GO:0009790//embryo development;GO:0048519//negative regulation of biological process;G…
100502698	13.31	15.1	16.47	16.97	19.47	19	19.94	19.53	21.64	20.9	35.27	35.3	28.36	29.2	11.93	11.12	12.93	10.17	11.68	16.2	14.73	17.7	17.12	24.23	24.28	22.19	22.73	Rubcn	GO:0061919//process utilizing autophagic mechanism;GO:0044248//cellular catabolic process;GO:0008152//metabolic process;GO:0006897//endocytosis;GO:0051234//establishment of localization;GO:0044237//cellular metabolic process;GO:0009056//catabolic process;GO:0006914//autophagy;GO:0016192//vesicle-mediated transport;GO:0051179//localization;GO:0009987//cellular process;GO:0006810//transport;GO:0043…
17868	0.04	0.2	0.44	0.67	1.37	1.56	1.5	1.47	1.46	1.49	2.06	1.97	5.64	0.92	0.05	0.03	0.05	0	0.01	2.35	2.34	15.88	15.51	1.89	1.82	2.82	3.17	Mybpc3	GO:0070925//organelle assembly;GO:0048731//system development;GO:0006996//organelle organization;GO:0048646//anatomical structure formation involved in morphogenesis;GO:0048869//cellular developmental process;GO:0043933//macromolecular complex subunit organization;GO:0032502//developmental process;GO:0051146//striated muscle cell differentiation;GO:0071840//cellular component organization or biog…
58172	9.59	8.09	8.11	8.12	9.28	9.59	8.79	9.67	9.94	8.42	7.06	7.96	5.87	6.58	5.03	7.19	5.57	5.59	6.26	9.07	8.18	5.69	5.6	10.6	8.64	10.64	9.28	Sertad2	GO:1901576//organic substance biosynthetic process;GO:0008152//metabolic process;GO:0010467//gene expression;GO:0044260//cellular macromolecule metabolic process;GO:0009987//cellular process;GO:0019438//aromatic compound biosynthetic process;GO:0044249//cellular biosynthetic process;GO:0018130//heterocycle biosynthetic process;GO:1901362//organic cyclic compound biosynthetic process;GO:0016070//R…
18038	10.58	10.71	10.18	10.1	11.13	11.18	12.23	10.89	9.47	11.5	6.09	5.1	6.38	6.03	4.94	4.52	5.62	4.27	4.71	6.95	7.54	4.77	6.2	9.71	7.21	9.39	9.69	Nfkbil1	GO:0051224//negative regulation of protein transport;GO:0032387//negative regulation of intracellular transport;GO:0002221//pattern recognition receptor signaling pathway;GO:0009889//regulation of biosynthetic process;GO:0019219//regulation of nucleobase-containing compound metabolic process;GO:0001817//regulation of cytokine production;GO:1900180//regulation of protein localization to nucleus;GO…
94217	0.89	0.7	0.85	0.75	1.05	0.97	0.76	1.22	1.19	0.89	1.19	1.68	2.8	1.89	0.15	0.17	0.34	0.17	0.25	0.44	0.4	2.07	2.07	1.7	1.43	1.43	1.11	Lrp1b	GO:0033036//macromolecule localization;GO:0045184//establishment of protein localization;GO:0016192//vesicle-mediated transport;GO:0006810//transport;GO:0051234//establishment of localization;GO:0051179//localization;GO:0008104//protein localization;GO:0006897//endocytosis;GO:0031224//intrinsic component of membrane;GO:0044425//membrane part;GO:0016020//membrane;GO:0005488//binding;GO:0030228//li…
66308	11.09	10.52	12.5	12.71	11	11.49	12.19	11.16	11.62	10.13	10.1	9.79	10.93	10.2	9.36	9.06	9.78	10.72	11.64	16.79	16.94	7.35	8.04	11.24	10.7	10.42	11.22	Mplkip	GO:0022403//cell cycle phase;GO:0000087//mitotic M phase;GO:0098763//mitotic cell cycle phase;GO:0000279//M phase;GO:0044848//biological phase;GO:0044422//organelle part;GO:0044464//cell part;GO:0044430//cytoskeletal part;GO:0015630//microtubule cytoskeleton;GO:0043232//intracellular non-membrane-bounded organelle;GO:0043231//intracellular membrane-bounded organelle;GO:0005623//cell;GO:0005856//c…
66912	73.03	84.44	65.9	63.17	72.52	73.45	78.78	75.16	70.57	76.11	73.37	74.25	23.09	35.97	5.38	5.37	4.93	3.58	5.31	87.51	85.9	16.69	18.3	71.94	70.16	50.39	49.56	Bzw2	GO:0044237//cellular metabolic process;GO:0044260//cellular macromolecule metabolic process;GO:0032501//multicellular organismal process;GO:0007275//multicellular organism development;GO:0071704//organic substance metabolic process;GO:0009987//cellular process;GO:0048856//anatomical structure development;GO:0048731//system development;GO:0032502//developmental process;GO:0048869//cellular develop…
73010	0.72	1.05	0.31	0.35	2.6	2.1	2.13	1.98	2.73	2.29	2.14	1.83	0.72	1.15	0.01	0.01	0.01	0.01	0.01	1.02	1.3	27.84	29.06	2.14	2.69	0.92	0.51	Gpr22	GO:0007166//cell surface receptor signaling pathway;GO:0050789//regulation of biological process;GO:0007165//signal transduction;GO:0023052//signaling;GO:0009987//cellular process;GO:0050896//response to stimulus;GO:0051716//cellular response to stimulus;GO:0065007//biological regulation;GO:0007154//cell communication;GO:0050794//regulation of cellular process;GO:0016020//membrane;GO:0044425//mem…
104303	46.75	43.97	49.36	48.69	47.95	46.09	44.42	49.28	50.92	54.5	52.69	54.37	47.15	47.13	47.3	51.45	52.2	43.51	49.38	57.47	65.09	58.77	62.27	52.07	52.97	50.16	53.54	Arl1	GO:0034613//cellular protein localization;GO:0009154//purine ribonucleotide catabolic process;GO:0034641//cellular nitrogen compound metabolic process;GO:0016043//cellular component organization;GO:0006810//transport;GO:1901136//carbohydrate derivative catabolic process;GO:0023052//signaling;GO:0008152//metabolic process;GO:0071704//organic substance metabolic process;GO:0043085//positive regulat…
67784	16.11	10.08	3.85	3.56	3.11	2.92	2.92	2.57	5.02	4.7	5.2	5.48	6.92	7.85	3.93	4.2	3.01	2.25	2.92	2.78	2.81	4.86	4.86	5.43	4.91	5.27	4.18	Plxnd1	GO:0006928//movement of cell or subcellular component;GO:0007166//cell surface receptor signaling pathway;GO:0009887//animal organ morphogenesis;GO:0001763//morphogenesis of a branching structure;GO:0061138//morphogenesis of a branching epithelium;GO:0042221//response to chemical;GO:0048514//blood vessel morphogenesis;GO:0050789//regulation of biological process;GO:0050896//response to stimulus;G…
98685	7.41	7.88	9.87	10.54	6.8	6.83	7.68	6.94	5.31	6.65	11.21	11.8	10.56	12.27	11.73	11.79	12.68	11.83	14.09	12.05	12.55	15	16.51	6.16	8.14	7.35	8.28	Trmt1l	GO:0034641//cellular nitrogen compound metabolic process;GO:0016070//RNA metabolic process;GO:0006139//nucleobase-containing compound metabolic process;GO:0090304//nucleic acid metabolic process;GO:0034660//ncRNA metabolic process;GO:0009987//cellular process;GO:0044260//cellular macromolecule metabolic process;GO:0044237//cellular metabolic process;GO:0007626//locomotory behavior;GO:0006399//tRN…
22184	12.23	11.9	10.89	11.02	10.87	11.45	10.32	10.79	10.73	10.5	10.66	10.31	7.5	7.82	3.53	3.82	3.67	3.21	3.67	11.26	10.85	12.73	11.66	9.87	10.33	9.41	9.98	Zrsr2	GO:1901360//organic cyclic compound metabolic process;GO:0044238//primary metabolic process;GO:0009987//cellular process;GO:0071704//organic substance metabolic process;GO:0010467//gene expression;GO:0016070//RNA metabolic process;GO:0006397//mRNA processing;GO:0016071//mRNA metabolic process;GO:0008152//metabolic process;GO:0043170//macromolecule metabolic process;GO:0090304//nucleic acid metabo…
384534	0	0	0.02	0.02	0	0.07	0.02	0	0	0.02	0	0	0	0	0	0	0.07	0	0	0.06	0.02	0	0	0.02	0	0	0	Vmn2r52
66887	22.47	23.47	27.02	28.21	26.12	25.33	28.22	25.29	23.13	25.83	25.97	26.17	32.77	30.59	55.14	62.47	55.89	70.74	64.3	23.49	24.03	22.52	24.79	22.61	22.64	26.77	29.34	Lonp2
243616	76.96	63.24	119.93	121.98	93.23	94.88	90.27	92.54	58.03	61	68.31	67.25	81.15	147.98	27.06	28.02	33.02	22.38	23.56	4.61	5.2	13.46	12.25	58.5	49.49	88.74	78.31	Slc6a11	GO:0032502//developmental process;GO:0048856//anatomical structure development;GO:0051234//establishment of localization;GO:0007275//multicellular organism development;GO:0050896//response to stimulus;GO:0042221//response to chemical;GO:0007417//central nervous system development;GO:0051179//localization;GO:0048731//system development;GO:0007399//nervous system development;GO:0032501//multicellul…
74918	0.21	0.34	1.6	1.9	1.51	2.07	1.46	1.73	0.71	0.72	0.67	0.7	1.26	7.15	0	0	0	0.05	0.02	0.04	0.13	0.12	0.12	0.37	0.63	0.71	0.77	Iqca
73412	0.15	0.21	0.69	0.63	0.43	0.46	0.23	0.32	0.2	0.25	0.26	0.12	0.06	1.15	0	0	0	0.03	0	0.09	0.07	0	0.04	0.12	0.11	0.29	0.17	Nme8	GO:0006807//nitrogen compound metabolic process;GO:1901135//carbohydrate derivative metabolic process;GO:0019637//organophosphate metabolic process;GO:0044271//cellular nitrogen compound biosynthetic process;GO:0019438//aromatic compound biosynthetic process;GO:0008152//metabolic process;GO:0019953//sexual reproduction;GO:0044249//cellular biosynthetic process;GO:0051704//multi-organism process;G…
238673	16.7	12.63	12.98	12.44	10.42	9.8	9.18	10.36	7.88	6.92	4.73	5	3.08	4.15	3.86	3.3	3.66	3.59	4.13	16.41	14.61	5.38	6.43	5.89	6.3	7.68	6.79	Zfp367	GO:0034645//cellular macromolecule biosynthetic process;GO:0044271//cellular nitrogen compound biosynthetic process;GO:0044238//primary metabolic process;GO:0044260//cellular macromolecule metabolic process;GO:0006807//nitrogen compound metabolic process;GO:0009987//cellular process;GO:0009059//macromolecule biosynthetic process;GO:1901362//organic cyclic compound biosynthetic process;GO:0006139/…
18552	7.99	6.1	4.17	4.3	3.2	3.06	2.57	3.14	1.65	1.51	0.63	0.61	0.79	0.84	0.54	0.55	0.56	0.59	0.33	2.4	2.06	0.6	0.45	1.55	1.78	1.93	2.44	Pcsk5
56294	23.54	26.17	25.4	26.51	23.85	22.75	25.9	24.46	24.9	23.48	19.09	20	14.74	17.3	13.92	16.7	12.87	12.09	12.41	14.11	15.07	10.11	9.16	23.09	22.85	22.07	21.28	Ptpn9
106344	23.04	20.13	20.14	21.6	17.33	14.79	16.01	14.57	11.01	11.79	11.61	9	4.21	5.01	2.74	1.73	2.64	3.05	2.29	41.67	46.41	2.45	2.73	10.38	11.67	9.31	11	Rfc4	GO:0008152//metabolic process;GO:0006259//DNA metabolic process;GO:0046483//heterocycle metabolic process;GO:1901360//organic cyclic compound metabolic process;GO:0044237//cellular metabolic process;GO:0043170//macromolecule metabolic process;GO:0006807//nitrogen compound metabolic process;GO:0044238//primary metabolic process;GO:0034641//cellular nitrogen compound metabolic process;GO:0006725//c…
434179	2.52	2.51	2.2	2.47	2.61	2.24	2.43	2.12	2.47	1.85	2.72	2.9	2.71	2.92	2.09	2.51	2.5	2.64	3.59	3.03	3.03	3.9	4.07	2.21	2.83	3.06	3.13	Gm5595
338370	5.41	3.46	4.15	4.01	4.21	4.35	3.53	4.29	4.61	4.29	7.67	8.42	7.63	6.59	0.35	0.45	0.37	0.42	0.53	3.37	3.26	15.46	15.68	4.74	5.22	5.6	4.37	Nalcn	GO:0031224//intrinsic component of membrane;GO:0016020//membrane;GO:0044425//membrane part;GO:0015075//ion transmembrane transporter activity;GO:0022838//substrate-specific channel activity;GO:0022857//transmembrane transporter activity;GO:0022803//passive transmembrane transporter activity;GO:0015267//channel activity;GO:0005261//cation channel activity;GO:0008324//cation transmembrane transport…
21899	0.14	0.08	0.19	0.11	0.2	0.14	0.07	0.16	0.03	0.03	0.1	0.05	0.19	0.07	0.4	0.21	0.29	0.32	0.49	0.55	0.31	0.03	0.09	0.09	0.02	0.14	0.07	Tlr6	GO:0009593//detection of chemical stimulus;GO:0050789//regulation of biological process;GO:0043207//response to external biotic stimulus;GO:0010647//positive regulation of cell communication;GO:0008152//metabolic process;GO:0007249//I-kappaB kinase/NF-kappaB signaling;GO:0052572//response to host immune response;GO:0042221//response to chemical;GO:0002682//regulation of immune system process;GO:0…
17237	41.02	45.95	41.57	40.68	45.03	46.27	48.76	47.43	46.54	47.95	44.58	44.66	50.34	49.06	70.83	76.89	68.59	69.83	59.44	30.2	32.2	59.71	58.55	49.04	44.81	49.98	48.98	Mgrn1	GO:0007165//signal transduction;GO:0023051//regulation of signaling;GO:0032446//protein modification by small protein conjugation;GO:0016567//protein ubiquitination;GO:0023057//negative regulation of signaling;GO:0048583//regulation of response to stimulus;GO:0010648//negative regulation of cell communication;GO:0044238//primary metabolic process;GO:0007041//lysosomal transport;GO:0043412//macrom…
74666	1.39	1.57	1.75	2.08	1.8	1.42	1.43	1.29	1.19	1.32	1.03	1.07	1.24	1.18	0.98	0.64	0.72	0.54	0.43	1.1	0.87	1.13	0.79	1.19	1.04	1.2	0.99	4930432K21Rik
30955	0.08	0.08	0.15	0.14	0.08	0.07	0.02	0.03	0.05	0.03	0.13	0.15	0.35	0.07	0.08	0.04	0.11	0.12	0.05	0.47	0.52	0.25	0.27	0.09	0.08	0.02	0.1	Pik3cg
67712	8.41	7.16	6.79	7.55	5.36	6.37	5.73	5.81	5.48	5.72	7.74	7.86	6.48	6.99	3.21	3.76	3.67	3.18	3.64	6.2	5.72	5.59	5.49	5.24	5.11	6.17	6.31	Slc25a37	GO:0050801//ion homeostasis;GO:0065007//biological regulation;GO:0042592//homeostatic process;GO:0006812//cation transport;GO:0000041//transition metal ion transport;GO:0006826//iron ion transport;GO:0051179//localization;GO:0065008//regulation of biological quality;GO:0030001//metal ion transport;GO:0055080//cation homeostasis;GO:0006811//ion transport;GO:0006810//transport;GO:0048878//chemical …
100737	10.18	12.49	11.2	11.96	11.75	11.66	10.97	11.48	12.48	12.62	15.01	15.06	12.86	12.05	12.7	15.45	12.35	10.86	12.59	14.99	13.66	12.87	12.76	12.5	12.44	11.46	11.21	Dcun1d4
381801	14.46	16.56	11.86	12.68	12.78	11.99	13.1	13.77	13.64	13.44	11.05	13.06	9.44	11.76	4.31	4.94	5.23	3.54	3.59	12.12	12.49	10.98	10.98	15.23	14.16	12.47	12.32	Tatdn2
57875	2.25	4.81	20.78	19.39	14.84	15.79	16.56	14.4	9.57	10.67	6.49	5.9	8.91	5.86	6.98	8.14	7.11	6.94	6.94	2.79	4.35	2.02	1.76	11.9	13.1	9.63	12.86	Angptl4	GO:0009987//cellular process;GO:0051336//regulation of hydrolase activity;GO:0051004//regulation of lipoprotein lipase activity;GO:0022607//cellular component assembly;GO:0065009//regulation of molecular function;GO:0042592//homeostatic process;GO:0006461//protein complex assembly;GO:0012501//programmed cell death;GO:0060191//regulation of lipase activity;GO:0006915//apoptotic process;GO:0033554/…
12557	0.02	0	0.02	0.02	0.02	0	0	0.03	0	0	0	0	0	0	0	0	0.02	0.05	0	0.02	0	0	0	0	0	0.02	0.02	Cdh17	GO:0042886//amide transport;GO:0051179//localization;GO:0006857//oligopeptide transport;GO:0015833//peptide transport;GO:0007155//cell adhesion;GO:0051234//establishment of localization;GO:0006810//transport;GO:0022610//biological adhesion;GO:0071705//nitrogen compound transport;GO:0071702//organic substance transport;GO:0044459//plasma membrane part;GO:0005886//plasma membrane;GO:0044464//cell p…
16005	0	0.06	0.03	0.11	0.06	0.11	0.14	0.09	0.17	0.08	0	0	0.17	0	0.08	0.05	0.03	0.03	0.06	0.09	0.09	0	0.06	0.11	0	0.09	0.06	Igfals	GO:0022610//biological adhesion;GO:0007154//cell communication;GO:0009987//cellular process;GO:0070013//intracellular organelle lumen;GO:0005634//nucleus;GO:0043231//intracellular membrane-bounded organelle;GO:0044464//cell part;GO:0036454//growth factor complex;GO:0043233//organelle lumen;GO:0044428//nuclear part;GO:0043226//organelle;GO:0044446//intracellular organelle part;GO:0031974//membrane…
258630	0	0	0	0	0	0	0	0	0	0	0	0	0	0	0	0	0	0	0	0.2	0	0	0	--	--	--	--	--	--
22127	0.3	0.67	0.36	0.29	0.45	0.37	0.66	0.07	0.37	0.29	0.51	0.59	0.15	0.29	0.14	0.07	0	0.14	0.22	0.82	0.44	0.08	0.08	0.37	0.36	0.23	0.14	Tsx	GO:0061458//reproductive system development;GO:0048608//reproductive structure development;GO:0045137//development of primary sexual characteristics;GO:0032502//developmental process;GO:0019953//sexual reproduction;GO:0008406//gonad development;GO:0051704//multi-organism process;GO:0000003//reproduction;GO:0044703//multi-organism reproductive process;GO:0032501//multicellular organismal process;G…
56529	42.73	50.65	46.32	50.15	45.46	46.34	52.81	45.79	48.78	49.96	56.34	59.1	35.56	43.24	29.17	25.53	27.17	32.56	32.89	51.75	57.3	13.24	14.76	44.16	45.16	37.47	43.16	Sec11a	GO:0044238//primary metabolic process;GO:0023061//signal release;GO:0019538//protein metabolic process;GO:0002790//peptide secretion;GO:0006508//proteolysis;GO:0090150//establishment of protein localization to membrane;GO:0042886//amide transport;GO:0030073//insulin secretion;GO:0030072//peptide hormone secretion;GO:0046879//hormone secretion;GO:0051604//protein maturation;GO:0032940//secretion b…
109075	19.88	21.04	21	19.71	23.11	23.42	23.27	22.23	18.83	21.39	19.09	18.3	15.24	15.13	15.8	16.57	16.51	12.86	13.52	17.7	19.16	10.78	10.39	19.87	20.78	18.03	19.42	Exosc4	GO:0002252//immune effector process;GO:0071704//organic substance metabolic process;GO:0002376//immune system process;GO:0034655//nucleobase-containing compound catabolic process;GO:0034641//cellular nitrogen compound metabolic process;GO:0019439//aromatic compound catabolic process;GO:0006807//nitrogen compound metabolic process;GO:0009987//cellular process;GO:0044237//cellular metabolic process…
53897	1.55	2.67	6.49	5.83	15.83	14.28	16.09	14.1	21.58	25.18	76.69	74.15	69.47	48.97	2.62	5.86	6.02	2.77	4.16	2.89	3.66	7.24	5.81	32.74	33.5	26.82	38.99	Gal3st1	GO:0034641//cellular nitrogen compound metabolic process;GO:0007272//ensheathment of neurons;GO:0032501//multicellular organismal process;GO:0006665//sphingolipid metabolic process;GO:0009987//cellular process;GO:0006643//membrane lipid metabolic process;GO:0007275//multicellular organism development;GO:1901564//organonitrogen compound metabolic process;GO:0008366//axon ensheathment;GO:0006681//g…
100862126	0	0	0	0	0	0	0	0	0	0	0	0	0	0	0	0	0.16	0	0.16	0	0	0	0	--	--	--	--	--	--
216197	37.07	35.71	33.61	33.82	35.8	35.14	33.3	33.79	27.4	29.79	26.15	24.66	13.9	17.08	9.33	9.31	7.87	8.12	8.17	37.51	38.27	14.82	15.41	29.83	29.12	26.53	27.17	Ckap4	GO:0044444//cytoplasmic part;GO:0043229//intracellular organelle;GO:0043226//organelle;GO:0043231//intracellular membrane-bounded organelle;GO:0044425//membrane part;GO:0016020//membrane;GO:0043232//intracellular non-membrane-bounded organelle;GO:0044424//intracellular part;GO:0005737//cytoplasm;GO:0031224//intrinsic component of membrane;GO:0043227//membrane-bounded organelle;GO:0005623//cell;GO…
15559	0.12	0.15	0.2	0.09	0.21	0.12	0.12	0.18	0.15	0.17	0.03	0.03	0.15	0.09	0.03	0.05	0.06	0.03	0.06	0.12	0.12	0.09	0.03	0.15	0.32	0.12	0.11	Htr2b	GO:0019725//cellular homeostasis;GO:0050663//cytokine secretion;GO:0019751//polyol metabolic process;GO:0080090//regulation of primary metabolic process;GO:0055086//nucleobase-containing small molecule metabolic process;GO:0042325//regulation of phosphorylation;GO:0009266//response to temperature stimulus;GO:0051338//regulation of transferase activity;GO:0050789//regulation of biological process;…
241915	7.97	7.04	8.15	8.41	8.68	8.22	6.46	8.5	10.25	8.26	8.43	8.82	10.67	9.09	8.65	8.02	8.56	9.75	10.37	7.92	6.97	14.08	13.81	9.11	9.31	10.53	8.72	Phc3	GO:0005634//nucleus;GO:0044422//organelle part;GO:0044446//intracellular organelle part;GO:0043234//protein complex;GO:0043229//intracellular organelle;GO:0031519//PcG protein complex;GO:0032991//macromolecular complex;GO:0044428//nuclear part;GO:0043231//intracellular membrane-bounded organelle;GO:0044424//intracellular part;GO:0005622//intracellular;GO:0043227//membrane-bounded organelle;GO:000…
67582	3.43	4.17	4.51	4.22	4.23	4.83	4.21	3.96	4.43	3.45	4.66	5.71	4.5	5.12	4.61	4.25	5.7	4.52	4.5	3.56	3.43	3.44	3.77	3.89	3.88	3.96	5.3	Slc25a26	GO:0055085//transmembrane transport;GO:0006820//anion transport;GO:0098656//anion transmembrane transport;GO:1905039//carboxylic acid transmembrane transport;GO:0006811//ion transport;GO:0006865//amino acid transport;GO:0006810//transport;GO:1901264//carbohydrate derivative transport;GO:0003333//amino acid transmembrane transport;GO:0071705//nitrogen compound transport;GO:0051234//establishment o…
171185	0	0	0	0	0	0	0	0	0	0	0	0	0	0	0	0	0	--	--	--	--	--	--	0.07	0	0	0	Vmn1r35	GO:0032501//multicellular organismal process;GO:0007154//cell communication;GO:0050877//nervous system process;GO:0050789//regulation of biological process;GO:0051716//cellular response to stimulus;GO:0007166//cell surface receptor signaling pathway;GO:0023052//signaling;GO:0042221//response to chemical;GO:0065007//biological regulation;GO:0050794//regulation of cellular process;GO:0007165//signa…
106957	32.5	32.85	27.05	26.13	27.49	28.07	26.89	27.06	28.86	26.93	26.44	26.56	19.9	22.05	12.64	11.81	13.51	17.18	14.29	33.62	32.4	10.24	10.86	27.78	27.93	27.86	25.74	Slc39a6	GO:0055082//cellular chemical homeostasis;GO:0065008//regulation of biological quality;GO:0072503//cellular divalent inorganic cation homeostasis;GO:0051179//localization;GO:0065007//biological regulation;GO:0030001//metal ion transport;GO:0030003//cellular cation homeostasis;GO:0071577//zinc II ion transmembrane transport;GO:0070838//divalent metal ion transport;GO:0098771//inorganic ion homeost…
13488	0.47	0.21	0.1	0.1	0.24	0.22	0.24	0.17	0.28	0.25	0.2	0.26	0.19	0.15	0.18	0.16	0.13	0.18	0.3	0.1	0.05	0.04	0.14	0.28	0.15	0.07	0.07	Drd1	GO:0055080//cation homeostasis;GO:0006810//transport;GO:0031399//regulation of protein modification process;GO:0051649//establishment of localization in cell;GO:0019933//cAMP-mediated signaling;GO:0051234//establishment of localization;GO:0031324//negative regulation of cellular metabolic process;GO:0071407//cellular response to organic cyclic compound;GO:0007610//behavior;GO:0051674//localizatio…
22697	21.92	27.84	24.18	22.22	22.19	22.2	23.06	22.1	22.3	21.34	24.55	23.33	12.81	14.86	12.24	12.45	11.5	10.99	11.68	30.4	32.19	9.18	9.3	18.91	20.88	17.8	15.94	Zscan21	GO:0009058//biosynthetic process;GO:0044271//cellular nitrogen compound biosynthetic process;GO:0090304//nucleic acid metabolic process;GO:0032504//multicellular organism reproduction;GO:0007292//female gamete generation;GO:0034645//cellular macromolecule biosynthetic process;GO:0048609//multicellular organismal reproductive process;GO:0009059//macromolecule biosynthetic process;GO:0000003//repro…
12468	122.18	132.85	130.67	127.02	126.06	124.18	132.75	124.66	115.08	119.59	107.39	105.38	74.78	86.09	62.06	59.69	57.4	67.41	66.27	137.08	141.94	49.01	49.69	122.59	118.44	103.68	111.94	Cct7	GO:0009988//cell-cell recognition;GO:0051084//'de novo' posttranslational protein folding;GO:0051704//multi-organism process;GO:0008037//cell recognition;GO:0006458//'de novo' protein folding;GO:0000003//reproduction;GO:0044703//multi-organism reproductive process;GO:0022414//reproductive process;GO:0035036//sperm-egg recognition;GO:0009566//fertilization;GO:0009987//cellular process;GO:0019953//…
73162	3.92	4.59	5.58	4.7	4.33	3.1	3.85	4.6	3.97	3.79	3.54	4	5.31	6.38	4.61	4.79	3.55	2.44	3.42	4.1	4.31	4.54	4.82	4.77	4.14	4.77	4.43	Otud3
68346	5.26	6.34	6.44	6.92	6.21	6.84	6.49	7.38	4.83	4.56	6.68	7.82	6.69	6.27	11.93	11.53	11	10.01	9.96	4.44	4.26	6.33	6.52	4.64	5.96	5.62	6.04	Sirt5	GO:0009987//cellular process;GO:0006807//nitrogen compound metabolic process;GO:0044238//primary metabolic process;GO:0035601//protein deacylation;GO:1901564//organonitrogen compound metabolic process;GO:0044260//cellular macromolecule metabolic process;GO:0043412//macromolecule modification;GO:0044237//cellular metabolic process;GO:0019538//protein metabolic process;GO:0098732//macromolecule dea…
328699	0	0	0	0	0	0	0	0.04	0	0	0	0	0	0	0	0	0	0	0	0	0.04	0	0	0	0	0	0	Gabrr3	GO:0051234//establishment of localization;GO:0051179//localization;GO:0031224//intrinsic component of membrane;GO:0044425//membrane part;GO:0032991//macromolecular complex;GO:0005886//plasma membrane;GO:1902495//transmembrane transporter complex;GO:0044456//synapse part;GO:0097060//synaptic membrane;GO:0016020//membrane;GO:0044459//plasma membrane part;GO:0034702//ion channel complex;GO:0098590//…
258268	0.13	0.13	0.13	0.1	0.2	0	0	0	0.06	0	0.13	0.07	0	0.36	0	0	0	0.06	0	0.2	0	0.07	0.07	0.13	0	0.46	0.38	Olfr1511	GO:0050877//nervous system process;GO:0007608//sensory perception of smell;GO:0007600//sensory perception;GO:0051716//cellular response to stimulus;GO:0007166//cell surface receptor signaling pathway;GO:0007154//cell communication;GO:0007165//signal transduction;GO:0050794//regulation of cellular process;GO:0050896//response to stimulus;GO:0007606//sensory perception of chemical stimulus;GO:00030…
224111	11.96	13.66	8.87	9.67	10.62	11.2	10.39	11.65	12.98	11.6	8.82	8.93	7.21	7.45	4.8	4.94	4.41	5.73	5.85	15.03	14.23	6.71	7.42	10.99	9.95	10.69	8.48	Ubxn7	GO:0031984//organelle subcompartment;GO:0044424//intracellular part;GO:0005622//intracellular;GO:0005623//cell;GO:0043229//intracellular organelle;GO:0044432//endoplasmic reticulum part;GO:0012505//endomembrane system;GO:0016020//membrane;GO:0044422//organelle part;GO:0005783//endoplasmic reticulum;GO:0044444//cytoplasmic part;GO:0098827//endoplasmic reticulum subcompartment;GO:0044425//membrane …
13505	0.13	0.04	0.12	0.05	0.02	0.05	0.06	0.06	0	0.01	0	0	0.01	0	0	0	0	0.02	0.02	0.02	0.05	0.01	0.04	0	0	0.04	0.01	Dsc1
103213	3.1	2.99	3.42	3.07	2.88	2.11	2.1	3.28	1.6	1.78	1.4	1.48	3.06	3.72	5.65	5.05	5.24	5.08	4.9	1.04	1.05	1.72	1.61	2.06	1.94	2.95	2.25	Traf3ip2
26380	2.59	1.23	0.27	0.33	0.26	0.3	0.28	0.26	0.07	0.11	0.14	0.23	0.34	0.14	0.15	0.08	0.14	0.1	0.11	0.31	0.34	2.44	2.97	0.18	0.24	0.23	0.38	Esrrb	GO:0043170//macromolecule metabolic process;GO:0044238//primary metabolic process;GO:0032774//RNA biosynthetic process;GO:0040007//growth;GO:0016043//cellular component organization;GO:0007154//cell communication;GO:0048589//developmental growth;GO:0009058//biosynthetic process;GO:0007165//signal transduction;GO:0043009//chordate embryonic development;GO:0006807//nitrogen compound metabolic proce…
14073	3.07	2.72	4.54	4.7	5.49	5.52	5.82	5.06	4.63	5.06	8.66	8.89	8.28	8.92	0.45	0.41	0.61	0.37	0.37	1.5	1.9	13.48	12.83	5.76	5.3	4.01	4.18	Faah	GO:0019752//carboxylic acid metabolic process;GO:0006629//lipid metabolic process;GO:0044238//primary metabolic process;GO:0071704//organic substance metabolic process;GO:0009987//cellular process;GO:0044255//cellular lipid metabolic process;GO:0044237//cellular metabolic process;GO:0032787//monocarboxylic acid metabolic process;GO:0006082//organic acid metabolic process;GO:0043436//oxoacid metab…
67621	4.56	7.02	3.72	3.7	3.05	3.96	4.04	3.23	2.73	3.23	2.27	2.78	1.4	1.89	0.59	0.56	0.82	0.58	0.72	0.47	0.9	0.32	0.8	2.83	2.15	1.8	1.99	Bend5	GO:0005622//intracellular;GO:0044464//cell part;GO:0043231//intracellular membrane-bounded organelle;GO:0044424//intracellular part;GO:0005623//cell;GO:0043229//intracellular organelle;GO:0043227//membrane-bounded organelle;GO:0043226//organelle;
211961	5.23	4.74	2.13	2.23	3.57	3.28	2.83	3.47	4.51	3.55	2.97	3.13	1.74	2.25	0.07	0.13	0.15	0.09	0.08	4.49	3.8	0.67	0.72	4.56	3.24	3.87	1.86	Asxl3
12572	7.91	7.99	6.37	7.16	6.43	7.06	6.67	6.74	6.75	5.98	6.88	6.95	6.22	6.63	5.6	5.43	5.61	5.79	6.14	8.35	8.35	9.36	9.68	5.87	6.91	6.95	6.48	Cdk7
223927	0.42	0.08	0.16	0	0.08	0	0.08	0.17	0	0	0.08	0	0	0	0.08	0	0	0	0	0.17	0.33	0.53	0.35	0	0	0	0.08	BC048502
19660	0	0	0.83	0.56	0.47	0.75	0.74	0.75	0.28	0.37	0.37	0.28	0.66	5.59	0	0	0.18	0.36	0.09	0	0.19	0	0.2	0.28	0.92	0.29	0.64	Rbp2	GO:0006629//lipid metabolic process;GO:0006721//terpenoid metabolic process;GO:0016101//diterpenoid metabolic process;GO:0051179//localization;GO:0009987//cellular process;GO:0001523//retinoid metabolic process;GO:0044238//primary metabolic process;GO:0048856//anatomical structure development;GO:0044255//cellular lipid metabolic process;GO:0051234//establishment of localization;GO:0006720//isopre…
67665	22.47	24.62	25.82	25.97	25.41	24	24.96	24.96	28.1	26.94	33.07	31.88	31.02	27.35	34.26	31.43	32.38	34.12	38.53	28.56	29.91	27.81	30.84	26.86	28.36	29.68	29.23	Dctn4	GO:0044446//intracellular organelle part;GO:0005737//cytoplasm;GO:1902494//catalytic complex;GO:0015630//microtubule cytoskeleton;GO:0030286//dynein complex;GO:0005875//microtubule associated complex;GO:0005815//microtubule organizing center;GO:0044422//organelle part;GO:0044464//cell part;GO:0044444//cytoplasmic part;GO:0044424//intracellular part;GO:0043234//protein complex;GO:0032991//macromol…
76282	7.3	8.16	8.7	8.83	6.29	7.67	7.77	7.26	5.34	6.36	5.85	6.46	8.67	9.42	19.06	30.69	24.74	19.97	27.47	2.86	3.67	7.11	5.47	5.44	4.48	6.88	7.74	Gpt
15356	12.44	14.45	15.07	15.46	16.78	15.86	17.45	16.33	15.62	18.31	27.05	25.75	27.62	26.06	42.79	48.63	47.47	43.03	42.42	11.29	11.99	19.11	20.13	16.78	17.3	23.28	28.13	Hmgcl	GO:0065003//macromolecular complex assembly;GO:0033993//response to lipid;GO:0070271//protein complex biogenesis;GO:0051259//protein oligomerization;GO:0048856//anatomical structure development;GO:0007275//multicellular organism development;GO:0006461//protein complex assembly;GO:0032502//developmental process;GO:0043933//macromolecular complex subunit organization;GO:0044085//cellular component …
79456	7.82	7.77	6.65	7.17	5.42	5.18	5.49	5.81	3.78	3.67	2.94	3.27	1.45	2.17	0.68	0.65	0.73	0.54	0.83	7.05	7.09	2.49	2.65	3.93	3.52	3.57	3.44	Recql4
76897	2.96	1.67	1.77	1.39	1.94	1.97	1.88	1.71	1.61	1.87	3.24	3.11	2.93	2.78	0.18	0.07	0.02	0.19	0.05	2.92	3.3	20.36	19.42	1.64	1.61	2.78	2.46	Ralyl	GO:1901363//heterocyclic compound binding;GO:0003676//nucleic acid binding;GO:0005488//binding;GO:0097159//organic cyclic compound binding;
11692	13.35	16.94	15.65	16.2	13.5	13.47	15.12	14.11	10.78	11.05	13.11	11.87	7.21	10.35	10.98	10.72	10.41	6.46	6.76	14	14.2	6.6	6.26	11.25	12.6	13.96	14.27	Gfer	GO:0031975//envelope;GO:0043227//membrane-bounded organelle;GO:0044424//intracellular part;GO:0005740//mitochondrial envelope;GO:0044446//intracellular organelle part;GO:0044429//mitochondrial part;GO:0005623//cell;GO:0005739//mitochondrion;GO:0044444//cytoplasmic part;GO:0043229//intracellular organelle;GO:0005622//intracellular;GO:0031967//organelle envelope;GO:0043231//intracellular membrane-b…
245671	2.23	1.63	1.14	0.94	1.34	1.17	1.12	1.31	1.29	1.07	1.39	1.31	1.33	1	0.21	0.3	0.24	0.14	0.18	1.88	1.86	0.86	0.96	1.2	1.21	1.1	0.91	Klf8	GO:0008152//metabolic process;GO:0044249//cellular biosynthetic process;GO:0006807//nitrogen compound metabolic process;GO:0046483//heterocycle metabolic process;GO:0044237//cellular metabolic process;GO:0044238//primary metabolic process;GO:1901360//organic cyclic compound metabolic process;GO:0043170//macromolecule metabolic process;GO:0006351//transcription, DNA-templated;GO:0009059//macromole…
68188	43.27	47.94	46.2	47.58	41.98	43.61	43.99	44.89	37.05	37.11	47.35	47.3	43.49	42.24	23.77	24.74	25.17	22.38	21.53	32.1	30.76	28.52	27.35	43.95	39.32	39.12	38.21	Sympk	GO:0043170//macromolecule metabolic process;GO:0008152//metabolic process;GO:0006396//RNA processing;GO:1901360//organic cyclic compound metabolic process;GO:0046483//heterocycle metabolic process;GO:0044260//cellular macromolecule metabolic process;GO:0006470//protein dephosphorylation;GO:0006139//nucleobase-containing compound metabolic process;GO:0031124//mRNA 3'-end processing;GO:0006796//pho…
76947	5.31	5.69	5.58	5.31	5.62	3.64	5.23	5.92	3.58	4.36	4.34	3.84	3.83	4.64	3.76	3.74	4.69	2.92	4.67	5.31	6.56	3.03	3.77	4.55	5.19	3.96	5.58	Ndufaf6	GO:0071840//cellular component organization or biogenesis;GO:0016043//cellular component organization;GO:0009987//cellular process;GO:0043933//macromolecular complex subunit organization;GO:0065003//macromolecular complex assembly;GO:0043623//cellular protein complex assembly;GO:0044085//cellular component biogenesis;GO:0022607//cellular component assembly;GO:0008152//metabolic process;GO:0006461…
67344	0.1	0.35	0.69	0.92	0.55	0.53	0.6	0.32	0.38	0.13	0.35	0.43	0.51	2.41	0.06	0	0	0.03	0	0.06	0.1	0.24	0.2	0.15	0.16	0.23	0.38	Tctex1d1
52120	11.69	13.94	13.68	13.75	17.57	16.55	17.01	17.26	21.97	20.88	21.39	22.54	17.02	21	16.51	15.26	14.52	14.05	15.87	13.96	14.44	21.25	21.97	23.3	21.58	21.51	20.87	Hgsnat	GO:0071822//protein complex subunit organization;GO:0065003//macromolecular complex assembly;GO:0070271//protein complex biogenesis;GO:0043933//macromolecular complex subunit organization;GO:0022607//cellular component assembly;GO:0016043//cellular component organization;GO:0051179//localization;GO:0009987//cellular process;GO:0071840//cellular component organization or biogenesis;GO:0007034//vac…
53876	0	0	0	0	0	0	0	0	0	0	0	0	0	0	0	0	0	--	--	--	--	--	--	0	0.04	0	0	Ear3	GO:0050896//response to stimulus;GO:0042221//response to chemical;GO:0044464//cell part;GO:0044424//intracellular part;GO:0005623//cell;GO:0005622//intracellular;GO:0016894//endonuclease activity, active with either ribo- or deoxyribonucleic acids and producing 3'-phosphomonoesters;GO:0004521//endoribonuclease activity;GO:0016788//hydrolase activity, acting on ester bonds;GO:0097159//organic cycl…
328795	0	0	0	0.02	0	0	0	0	0.02	0	0	0.02	0.02	0	0	0.02	0	0	0	0.08	0.06	0	0	0	0	0.02	0.02	Ubash3a	GO:0048518//positive regulation of biological process;GO:0050851//antigen receptor-mediated signaling pathway;GO:0050776//regulation of immune response;GO:0002682//regulation of immune system process;GO:0065007//biological regulation;GO:0023052//signaling;GO:0002253//activation of immune response;GO:0002768//immune response-regulating cell surface receptor signaling pathway;GO:0048584//positive r…
75668	0.34	0.11	0.6	0.28	0.95	0.33	0.71	0.45	0.33	0.27	0.17	0.34	0.5	2.49	0.16	0.05	0.11	0.11	0	0.39	0.17	0.18	0.18	0.33	0.33	0.34	0.44	Rasl10a	GO:1901135//carbohydrate derivative metabolic process;GO:0044270//cellular nitrogen compound catabolic process;GO:0009166//nucleotide catabolic process;GO:0023052//signaling;GO:1901361//organic cyclic compound catabolic process;GO:0019637//organophosphate metabolic process;GO:0044281//small molecule metabolic process;GO:0006139//nucleobase-containing compound metabolic process;GO:0006195//purine …
242553	1.1	1.97	2.01	1.77	1.46	1.51	1.46	1.51	0.65	0.7	0.4	0.65	0.56	0.9	0.24	0.25	0.17	0.1	0.13	0.56	0.51	2.33	2.56	0.64	0.8	0.73	0.49	Kank4	GO:0050794//regulation of cellular process;GO:0032956//regulation of actin cytoskeleton organization;GO:0051129//negative regulation of cellular component organization;GO:0032231//regulation of actin filament bundle assembly;GO:1902904//negative regulation of supramolecular fiber organization;GO:0048523//negative regulation of cellular process;GO:0065007//biological regulation;GO:0051493//regulat…
72401	4.43	3.29	2.16	2.54	1.52	1.81	1.93	1.49	1.73	1.75	0.83	1.2	0.26	0.28	0.09	0.09	0	0.05	0	3.02	3.39	0.21	0.29	1.62	1.25	0.41	0.47	Slc43a1	GO:0006811//ion transport;GO:0015849//organic acid transport;GO:0071705//nitrogen compound transport;GO:0006820//anion transport;GO:0006865//amino acid transport;GO:0015711//organic anion transport;GO:0071702//organic substance transport;GO:0046942//carboxylic acid transport;GO:0006810//transport;GO:0051179//localization;GO:0051234//establishment of localization;GO:0016020//membrane;GO:0016021//i…
71957	24.54	22.81	24.87	24.63	22.27	22.09	24.43	23.26	21.02	19.81	20.64	23.06	16.19	18.34	14.08	15.18	13.44	13.56	12	26.27	26.02	13.53	13.36	22.67	21.2	18.06	19.98	Cpsf3l	GO:0005622//intracellular;GO:0043226//organelle;GO:0005623//cell;GO:0043231//intracellular membrane-bounded organelle;GO:0044424//intracellular part;GO:0043229//intracellular organelle;GO:0043227//membrane-bounded organelle;GO:0044464//cell part;GO:0003824//catalytic activity;
217116	0.05	0.14	0.23	0.16	0.09	0.16	0.07	0.14	0.02	0.23	0.07	0.07	0.12	0.41	0.13	0.11	0.09	0.16	0.14	0.09	0.14	0.35	0.54	0.12	0.09	0.26	0.14	Spata20	GO:0044703//multi-organism reproductive process;GO:0000003//reproduction;GO:0009987//cellular process;GO:0032502//developmental process;GO:0048609//multicellular organismal reproductive process;GO:0022414//reproductive process;GO:0048869//cellular developmental process;GO:0051704//multi-organism process;GO:0019953//sexual reproduction;GO:0048232//male gamete generation;GO:0032501//multicellular o…
11836	47.55	45.08	43.58	44.12	51.42	53.16	51.44	52.68	55.73	55.92	62.66	61.74	62.59	64.92	52.34	61.6	59.77	66.56	69.05	32.85	35.69	82.51	79.55	52.98	58.39	52.87	60.22	Araf
72640	75.67	88.04	48.99	48.35	54.35	52.68	52.18	55.39	53.23	51.38	32.96	33.21	13.11	20.92	0.72	0.89	0.84	0.44	0.54	76.56	68.94	1.07	1.18	55.28	49.9	41.31	31.17	Mex3a
67118	13.76	16.99	13.68	14.24	15.99	15.22	16.79	16.04	14.86	16.18	17.11	18.24	17.73	17.62	21.86	23.98	21.51	24.81	23.52	16.86	17.42	13.88	13.4	16.36	16.14	16.7	17.22	Bfar	GO:0009987//cellular process;GO:0008219//cell death;GO:0012501//programmed cell death;GO:0006915//apoptotic process;GO:0031224//intrinsic component of membrane;GO:0044425//membrane part;GO:0043231//intracellular membrane-bounded organelle;GO:0016020//membrane;GO:0044464//cell part;GO:0043227//membrane-bounded organelle;GO:0043229//intracellular organelle;GO:0005622//intracellular;GO:0044424//intr…
105663	21.38	26.94	21.73	21.23	35.07	32.99	34.94	30.79	38.54	37.04	27.09	27.71	17.19	21.99	12.48	11.26	10.82	10.5	9.64	21.35	20.95	8.99	9.33	38.26	36.39	32.44	28.32	Thtpa	GO:0006725//cellular aromatic compound metabolic process;GO:0006793//phosphorus metabolic process;GO:1901564//organonitrogen compound metabolic process;GO:0006796//phosphate-containing compound metabolic process;GO:0008152//metabolic process;GO:1901360//organic cyclic compound metabolic process;GO:0034641//cellular nitrogen compound metabolic process;GO:0006790//sulfur compound metabolic process;…
22153	86.52	79.41	66.53	70.84	170.66	170.05	179.43	165.6	279.26	318.86	664.9	647.87	736.19	504.44	133.74	193.66	201.26	141.49	157.1	104.91	116.3	829.81	786.6	370.8	376.94	253.5	330.35	Tubb4a	GO:0043933//macromolecular complex subunit organization;GO:0044237//cellular metabolic process;GO:0019439//aromatic compound catabolic process;GO:1901135//carbohydrate derivative metabolic process;GO:0009259//ribonucleotide metabolic process;GO:0044270//cellular nitrogen compound catabolic process;GO:0044772//mitotic cell cycle phase transition;GO:0044238//primary metabolic process;GO:0046700//he…
11699	0	0	0.05	0.09	0.19	0.05	0	0	0.05	0.05	0	0	0	0.14	0.13	0.13	0.14	0	0	0.1	0.24	0	0	0	0.05	0	0	Ambp
66397	47.26	49.57	59.32	59.24	66.06	69.18	68.89	64.77	69.64	73.71	87.22	75.59	71.25	82.96	76.16	80.58	84.37	90.37	88.32	46.39	54.19	38.13	40.52	64.9	72.68	66.12	71.82	Sar1b	GO:0009117//nucleotide metabolic process;GO:0006195//purine nucleotide catabolic process;GO:0006163//purine nucleotide metabolic process;GO:0051649//establishment of localization in cell;GO:0009166//nucleotide catabolic process;GO:0006486//protein glycosylation;GO:0045184//establishment of protein localization;GO:0006464//cellular protein modification process;GO:0046434//organophosphate catabolic…
230761	54.45	61.56	58.79	61.91	43.1	46.87	47.15	45.52	30.65	33.69	29.48	28.38	25.41	30.68	34.1	33.41	33.83	30.78	28.38	31.43	31.39	15.21	14.46	33.06	33.86	40.54	44.38	Zfp362	GO:0005623//cell;GO:0044464//cell part;GO:0043169//cation binding;GO:0046914//transition metal ion binding;GO:0097159//organic cyclic compound binding;GO:0046872//metal ion binding;GO:0043167//ion binding;GO:0005488//binding;
17841	0.08	0	0	0.16	0	0	0.08	0	0	0	0	0.08	0	0	0.44	0.17	0.31	0.16	0	0.25	0	0.09	0.17	0	0.08	0	0	Mup2	GO:0044421//extracellular region part;GO:0005576//extracellular region;
260302	16.96	15.76	14.06	14.63	14.36	14.4	13.88	13.93	12.28	13.5	22.68	22.3	18.76	19.87	9.83	12.11	10.64	8.24	11.04	12.46	12.88	26.93	26.9	15.34	15.79	16.4	17.24	Gga3
208634	0.03	0.03	0	0.03	0	0	0.03	0	0.06	0	0.03	0.09	0.15	0.06	0.08	0.03	0.03	0	0.03	0	0.03	0.09	0	0.09	0	0	0.03	Tspan10
71766	47.22	46.27	48.43	47.05	38.33	40.4	41.01	41.62	37.19	34.37	34.23	33.43	26.41	30.32	17.14	15.66	15.58	12.9	14.34	37.67	35.37	18.72	17.46	39.24	36.63	37.04	38.83	Raver1	GO:1901363//heterocyclic compound binding;GO:0097159//organic cyclic compound binding;GO:0005488//binding;
73419	5.35	4.8	6.86	6.03	5.13	5.43	5.29	4.81	3.99	4.12	6.98	6.72	6.13	5.43	8.57	7.88	7.36	8.55	9.19	7.27	7.3	10.53	9.07	4.07	4.25	4.73	5.07	Armt1
272322	0.5	0.64	0.66	0.72	0.66	0.51	0.78	0.85	0.61	0.52	1.33	1.57	1.03	0.73	0.27	0.52	0.29	0.29	0.47	0.68	0.72	1.43	1.54	0.8	0.76	0.75	0.52	Arntl2	GO:0034654//nucleobase-containing compound biosynthetic process;GO:0044238//primary metabolic process;GO:0006351//transcription, DNA-templated;GO:0048511//rhythmic process;GO:0034645//cellular macromolecule biosynthetic process;GO:0019438//aromatic compound biosynthetic process;GO:1901576//organic substance biosynthetic process;GO:0043170//macromolecule metabolic process;GO:0044271//cellular nitr…
22756	2.76	2.74	2.59	2.13	1.85	2.07	1.99	2.36	2.04	2	2.36	3.1	2.99	2.9	1.96	2.34	2.55	1.88	2.31	4.39	4.14	2.38	2.34	2.78	2.86	2.59	3.31	Zfp94	GO:0071704//organic substance metabolic process;GO:1901360//organic cyclic compound metabolic process;GO:1901576//organic substance biosynthetic process;GO:1901362//organic cyclic compound biosynthetic process;GO:0006807//nitrogen compound metabolic process;GO:0006139//nucleobase-containing compound metabolic process;GO:0034645//cellular macromolecule biosynthetic process;GO:0018130//heterocycle …
78825	11.57	12.44	15.74	16.53	14.85	15.09	14.72	15.73	16.37	13.4	12.5	13.63	12.3	13.43	14.82	13.8	12.14	14.42	14.28	12.08	12.87	8.97	9.29	12.25	14.67	14.21	14.79	Desi2	GO:1901564//organonitrogen compound metabolic process;GO:0008152//metabolic process;GO:0006807//nitrogen compound metabolic process;GO:0019538//protein metabolic process;GO:0071704//organic substance metabolic process;GO:0044238//primary metabolic process;GO:0043170//macromolecule metabolic process;GO:0044464//cell part;GO:0005623//cell;GO:0044424//intracellular part;GO:0005622//intracellular;GO:…
108657	16.56	17.37	22.04	21.6	19.29	21.1	21.63	21.52	21.43	23.11	29.4	30.36	30.64	27.34	22.58	23.68	21.45	16.62	18.49	11.15	11.23	14.31	12.86	24.53	23.35	23.99	24.03	Rnpepl1
56299	2.87	2.36	4.06	3.85	4.33	4.56	4.14	3.51	3.25	2.47	4.2	3.58	4.26	5.06	4.14	5.41	6.25	3.71	4.92	4.78	5.1	6.75	6.44	3.3	4.52	3.97	3.65	Fkbpl
14158	9.03	7.7	10.78	10.49	10.15	9.01	8.7	10.07	9.97	9.7	6.25	7.58	8.45	7.98	8.52	5.65	5.76	6.66	7.3	9.65	8.54	6.03	6.23	9.83	10.16	11.86	10.48	Fer	GO:0010468//regulation of gene expression;GO:0007260//tyrosine phosphorylation of STAT protein;GO:0009617//response to bacterium;GO:0120036//plasma membrane bounded cell projection organization;GO:0050900//leukocyte migration;GO:0010033//response to organic substance;GO:0071417//cellular response to organonitrogen compound;GO:0007173//epidermal growth factor receptor signaling pathway;GO:0034622/…
67122	17.57	22.24	38.69	35.81	25.81	26.47	27.45	27.24	27.67	26.62	15.79	14.83	14.1	21.8	2.04	2.54	0.79	1.36	0.59	4.21	4.28	1.19	1.08	21.74	22.56	17.35	17.32	Nrarp
233186	0.03	0	0	0.02	0	0.02	0.02	0.05	0	0	0.05	0.08	0.24	0.07	0.05	0	0.07	0.05	0	0.23	0.15	0.11	0.1	0	0	0.04	0.05	Siglecf	GO:0044425//membrane part;GO:0031224//intrinsic component of membrane;GO:0016020//membrane;GO:0005488//binding;GO:0030246//carbohydrate binding;
16399	0.3	0.21	0.43	0.71	0.49	0.46	0.52	0.65	0.44	0.38	0.76	0.55	0.55	1.17	0.36	0.44	0.4	0.27	0.39	0.14	0.21	0.2	0.31	0.24	0.27	0.32	0.64	Itga2b	GO:0007166//cell surface receptor signaling pathway;GO:0050817//coagulation;GO:0022610//biological adhesion;GO:0007154//cell communication;GO:0007165//signal transduction;GO:0050789//regulation of biological process;GO:0009987//cellular process;GO:0065007//biological regulation;GO:0032501//multicellular organismal process;GO:0023052//signaling;GO:0050794//regulation of cellular process;GO:0050878…
545938	3.89	3.44	3.03	3.34	3.73	3.2	3.22	3.52	3.27	2.95	2.34	2.61	3.39	3.29	2.47	1.86	2.07	2.41	2.93	3.47	3.24	3.41	3.71	3.93	3.61	2.84	2.35	Zfp607	GO:0005622//intracellular;GO:0005623//cell;GO:0044464//cell part;GO:0005488//binding;GO:0043167//ion binding;GO:0046872//metal ion binding;GO:0043169//cation binding;
12294	5.48	7.63	4.21	3.51	10.92	10.09	10.67	10.71	13.32	14.05	12.96	14.17	6.82	10.83	0.11	0.03	0.02	0.03	0.06	3.58	3.93	12.11	11.83	17.9	15.95	10.4	6.63	Cacna2d3	GO:0051179//localization;GO:0006816//calcium ion transport;GO:0006812//cation transport;GO:0030001//metal ion transport;GO:0070838//divalent metal ion transport;GO:0055085//transmembrane transport;GO:0006810//transport;GO:0006811//ion transport;GO:0051234//establishment of localization;GO:0072511//divalent inorganic cation transport;GO:0034220//ion transmembrane transport;GO:0034704//calcium chan…
235379	0.16	0.12	0.08	0.05	0.1	0.16	0.17	0.17	0.22	0.1	0.17	0.14	0.06	0.18	0.01	0	0.01	0	0.03	0.1	0.13	0	0.04	0.04	0.2	0.05	0.11	Gldn
71746	4.59	4	7.02	7.92	7.33	7.33	7.73	7.19	5.19	5.37	3.8	3.77	8.92	7.75	12.6	14.91	13.1	11.42	12.35	0.98	1.16	33.58	32.23	5.14	4.99	5.29	5.85	Rgl3
20607	1.27	0.49	0.17	0.12	0.2	0.28	0.29	0.26	0.17	0.27	0.36	0.23	0.37	0.24	0	0.01	0.03	0.01	0.01	0.64	0.74	3.66	3.84	0.11	0.24	0.28	0.27	Sstr3	GO:0030902//hindbrain development;GO:0071310//cellular response to organic substance;GO:0070887//cellular response to chemical stimulus;GO:0031960//response to corticosteroid;GO:0050896//response to stimulus;GO:0007154//cell communication;GO:0006950//response to stress;GO:0060322//head development;GO:0051384//response to glucocorticoid;GO:0007417//central nervous system development;GO:0050794//re…
16872	0	0	0	0	0.03	0	0	0.03	0	0	0	0	0	0.03	0	0	0	0	0	0.03	0	0	0	0.07	0.03	0	0	Lhx4	GO:0007399//nervous system development;GO:0120036//plasma membrane bounded cell projection organization;GO:0048731//system development;GO:0009605//response to external stimulus;GO:0006928//movement of cell or subcellular component;GO:0032990//cell part morphogenesis;GO:0021510//spinal cord development;GO:0031175//neuron projection development;GO:0006935//chemotaxis;GO:0021523//somatic motor neuro…
214444	18.11	20.48	22.72	22.05	22.1	21.53	19.86	22.77	17.76	16.64	14.05	15.51	11.74	21.17	29.2	27.34	27.63	25.26	30.89	17.69	14.59	8.41	8.26	18.04	16.99	19.72	16.72	Cdk5rap2
67886	21.11	22.66	19.21	19.19	26.38	25.84	22.4	26.86	35.48	30.35	28.73	31.09	27.63	28.18	9.56	9.09	8.13	8.44	9.36	30.32	27.39	32.15	32.81	34.96	32.67	30.14	20.72	Camsap2	GO:0005622//intracellular;GO:0043226//organelle;GO:0043229//intracellular organelle;GO:0005623//cell;GO:0043232//intracellular non-membrane-bounded organelle;GO:0044424//intracellular part;GO:0044464//cell part;GO:0043228//non-membrane-bounded organelle;GO:0015630//microtubule cytoskeleton;GO:0005856//cytoskeleton;GO:0005488//binding;GO:0008092//cytoskeletal protein binding;GO:0015631//tubulin bi…
13590	0.22	0.04	0.14	0.25	0.21	0.08	0.29	0.17	0.39	0.46	0.13	0.18	0.08	0.25	0.42	0.52	0.42	0.17	0.31	0	0.13	0.11	0.05	0.37	0.29	0.24	0.18	Lefty1	GO:0009799//specification of symmetry;GO:1901360//organic cyclic compound metabolic process;GO:0010646//regulation of cell communication;GO:0006351//transcription, DNA-templated;GO:0044260//cellular macromolecule metabolic process;GO:0040007//growth;GO:0065007//biological regulation;GO:0008152//metabolic process;GO:0009058//biosynthetic process;GO:0009968//negative regulation of signal transducti…
76219	19.09	20.37	22.62	20.97	20.71	23.1	23.74	23.92	26.21	24.51	40.63	37.49	30.31	37.62	33.37	28.93	23.01	18.26	26.11	17.43	18.74	34.22	35.99	23.85	27.69	24.73	26.45	Arxes1	GO:0042886//amide transport;GO:0007154//cell communication;GO:0044238//primary metabolic process;GO:0045184//establishment of protein localization;GO:0009914//hormone transport;GO:0006807//nitrogen compound metabolic process;GO:0006810//transport;GO:0002790//peptide secretion;GO:0071702//organic substance transport;GO:0051641//cellular localization;GO:0034613//cellular protein localization;GO:003…
16939	2.23	2.16	3.15	2.82	2.35	2.54	2.27	2.64	1.76	3.12	2.21	2.45	2.75	2.02	0.13	0.13	0	0.03	0.03	0.31	0.51	0.18	0.32	2.4	2.55	2.84	3.48	Lor
67025	771.8	751.64	730.48	796.38	729.92	742.76	803.39	638.59	522.08	742.54	548.94	584.8	378.84	407.95	193.41	180.75	194.51	129.78	159.5	562.31	658.69	173.57	181.64	625.51	627.5	533.94	609.7	Rpl11	GO:0006605//protein targeting;GO:0044085//cellular component biogenesis;GO:0044260//cellular macromolecule metabolic process;GO:0009059//macromolecule biosynthetic process;GO:1901564//organonitrogen compound metabolic process;GO:0008104//protein localization;GO:0006612//protein targeting to membrane;GO:0044265//cellular macromolecule catabolic process;GO:1901575//organic substance catabolic proce…
14375	16.27	18.98	22.02	21.56	18.63	18.48	19.58	19.95	15.91	17.2	18.99	18.55	11.98	14.06	12.19	14.12	13.82	10.71	11.64	13.95	15.93	10.16	10.09	14.93	17.43	15.17	15.99	Xrcc6	GO:0006807//nitrogen compound metabolic process;GO:0000726//non-recombinational repair;GO:0048518//positive regulation of biological process;GO:0032501//multicellular organismal process;GO:0006281//DNA repair;GO:0032774//RNA biosynthetic process;GO:0097659//nucleic acid-templated transcription;GO:0007275//multicellular organism development;GO:0002562//somatic diversification of immune receptors v…
67442	5.27	4.65	8.58	8.31	7.46	8.44	8.18	7.16	4.12	3.68	3.8	4.06	10.67	9.95	35.69	25.06	16.15	18.3	17.36	1.84	2.01	4.76	4.86	8.87	9.74	6.97	15.59	Retsat	GO:0006720//isoprenoid metabolic process;GO:0008152//metabolic process;GO:0006721//terpenoid metabolic process;GO:0009987//cellular process;GO:0006629//lipid metabolic process;GO:0016101//diterpenoid metabolic process;GO:0044255//cellular lipid metabolic process;GO:0044237//cellular metabolic process;GO:0071704//organic substance metabolic process;GO:0001523//retinoid metabolic process;GO:0044238…
68073	5.57	3.79	9.41	8	7.01	7.12	7.61	7.7	4.32	5.85	5.64	7	7.36	6.55	9.66	11.62	9.73	10.79	7.99	3.26	3.91	3.76	3.99	6.9	7.13	5.93	8.16	Fam173b	GO:0016020//membrane;GO:0044425//membrane part;GO:0031224//intrinsic component of membrane;
18081	12.19	10.6	10.55	11.54	14.45	14.42	15.09	14.25	13.04	14.94	31.69	27.29	30.63	19.79	11.27	11.83	10.44	8.06	8.77	5.73	8.83	9.72	8.34	16.4	20.14	15.69	23.07	Ninj1	GO:0016020//membrane;
21414	2.94	2.34	3.05	3.27	2.87	2.67	2.75	2.48	1.66	1.91	2.01	1.95	2.25	2.05	0.98	1.16	0.86	0.59	0.81	1.09	0.99	1.39	1.38	1.59	1.78	2.75	3.14	Tcf7	GO:0009887//animal organ morphogenesis;GO:0048534//hematopoietic or lymphoid organ development;GO:0002521//leukocyte differentiation;GO:0048869//cellular developmental process;GO:0061458//reproductive system development;GO:0048546//digestive tract morphogenesis;GO:0030217//T cell differentiation;GO:0048608//reproductive structure development;GO:0009653//anatomical structure morphogenesis;GO:00062…
93714	3.64	4.64	4.45	4.96	6.91	6.83	7.21	6.55	9.78	9.12	7.42	8.18	10.38	11.35	10.89	8.43	10.72	10.61	9.9	4.6	4.55	6.66	6.36	8.54	8.74	4.36	3.38	Pcdhga6	GO:0022610//biological adhesion;GO:0031224//intrinsic component of membrane;GO:0016020//membrane;GO:0044425//membrane part;
16534	0.87	0.93	0.91	0.6	0.56	0.62	0.63	0.62	0.19	0.15	0.18	0.24	0.44	1.93	0	0.09	0.03	0	0	0.06	0.12	0.1	0.03	0.09	0.18	0.25	0.18	Kcnn4	GO:0070838//divalent metal ion transport;GO:0007589//body fluid secretion;GO:0006811//ion transport;GO:0045184//establishment of protein localization;GO:0006869//lipid transport;GO:0098655//cation transmembrane transport;GO:0023052//signaling;GO:0050852//T cell receptor signaling pathway;GO:0071805//potassium ion transmembrane transport;GO:0006813//potassium ion transport;GO:0042886//amide transp…
77254	26.76	27.05	28.68	29.74	27.45	31.5	30.53	26.24	24.72	29.85	23.83	21.71	17.89	22.13	24.07	25.57	26.2	23.44	24.85	22.48	27.89	31.89	31.41	24.38	25.35	24.02	29.81	Yif1b
667055	0	0.81	0.02	0.11	0.31	0.24	0.38	0.29	0	0.1	0.34	0.17	0.19	0.3	0.33	0.71	0.73	0.92	0.94	0	0.19	0	0	0.07	0	0	0	Gm9992	GO:0031224//intrinsic component of membrane;GO:0016020//membrane;GO:0044425//membrane part;
110935	0	0	0	0	0	0	0	0	0	0.03	0	0	0.03	0	0	0.03	0	0	0	0.03	0	0.17	0.33	0	0	0	0	Atp6v1b1	GO:0009653//anatomical structure morphogenesis;GO:0048878//chemical homeostasis;GO:0006811//ion transport;GO:0015988//energy coupled proton transmembrane transport, against electrochemical gradient;GO:0048513//animal organ development;GO:0072521//purine-containing compound metabolic process;GO:0006807//nitrogen compound metabolic process;GO:0098660//inorganic ion transmembrane transport;GO:005117…
260299	126.04	186.93	237.43	234.5	290.77	287.68	297.42	278.87	343.74	391.17	364.96	342.46	493.78	458.08	440.45	419.31	464.63	414.89	415.61	69.06	79.54	98.44	94.54	357.36	325.5	289.05	332.57	Cadm4
319186	0	0	0.62	0.19	0.18	0	0.18	0.15	0.6	0.17	0	0	0.29	0.09	0	0	0	0.17	0	0.85	1.05	0	0	0.43	0	0.4	0	Hist1h2bm
100034363	4.63	4.89	3.34	3.97	5.04	5.68	6.97	3.79	4.41	5.73	3.14	4.28	1.29	2.47	0.46	0	0	0	0	4.53	7.15	1.1	2.82	4.15	6.29	4.04	3.12	Tmsb15b2	GO:0032232//negative regulation of actin filament bundle assembly;GO:0032231//regulation of actin filament bundle assembly;GO:0032272//negative regulation of protein polymerization;GO:1902904//negative regulation of supramolecular fiber organization;GO:1902903//regulation of supramolecular fiber organization;GO:0016043//cellular component organization;GO:0009987//cellular process;GO:0048519//nega…
56457	36.06	43.2	49.83	50	51.49	53.2	56.08	52.56	57.21	59.13	58.29	58.3	75.49	74.19	75.1	73.54	73.84	64.98	66.82	26.78	28.97	34.18	35.53	56.9	56.2	54.91	59.69	Clptm1	GO:0032502//developmental process;GO:0009987//cellular process;GO:0002520//immune system development;GO:0045321//leukocyte activation;GO:0030154//cell differentiation;GO:0048856//anatomical structure development;GO:0048513//animal organ development;GO:0033077//T cell differentiation in thymus;GO:0007275//multicellular organism development;GO:0032501//multicellular organismal process;GO:0030217//T…
16782	0.48	0.31	0.17	0.15	0.21	0.2	0.14	0.23	0.05	0.14	0.05	0.07	0.05	0.13	0.06	0.02	0.03	0	0	0.14	0.21	0.42	0.36	0.09	0.17	0.06	0.11	Lamc2	GO:0022610//biological adhesion;GO:0005578//proteinaceous extracellular matrix;GO:0043256//laminin complex;GO:0005622//intracellular;GO:0005576//extracellular region;GO:0044424//intracellular part;GO:0044421//extracellular region part;GO:0044444//cytoplasmic part;GO:0043234//protein complex;GO:0005605//basal lamina;GO:0031012//extracellular matrix;GO:0044464//cell part;GO:0032991//macromolecular …
69540	0.05	0	0	0	0	0	0	0	0	0.04	0.04	0.05	0.05	0	0	0.04	0	0	0	0	0.05	0.05	0.05	0.05	0.04	0.09	0.04	Klk10	GO:0071704//organic substance metabolic process;GO:0043170//macromolecule metabolic process;GO:1901564//organonitrogen compound metabolic process;GO:0044238//primary metabolic process;GO:0006807//nitrogen compound metabolic process;GO:0008152//metabolic process;GO:0019538//protein metabolic process;GO:0016787//hydrolase activity;GO:0070011//peptidase activity, acting on L-amino acid peptides;GO:0…
73463	0.03	0	0.06	0	0	0.03	0.03	0.09	0.06	0.03	0.03	0	0.06	0.03	0	0	0.05	0	0	0.06	0	0	0	0	0.03	0.06	0	Als2cr11
70060	0.23	0.18	0.8	0.56	0.85	0.57	0.74	0.59	1.06	1.32	0.85	1.17	1.26	1.33	1.5	2.56	1.93	1.78	1.55	0	0	0.36	0.18	1.13	1.08	1.48	1.3	Spata3
14563	0.13	0.21	0.46	0.34	0.13	0.21	0.21	0.18	0.08	0.05	0.13	0	0.08	0.31	0.07	0	0	0	0.05	0	0.1	0.03	0.03	0.05	0.1	0.11	0.26	Gdf5	GO:0048513//animal organ development;GO:0048589//developmental growth;GO:0048731//system development;GO:0030154//cell differentiation;GO:0032501//multicellular organismal process;GO:0040007//growth;GO:0051216//cartilage development;GO:0035264//multicellular organism growth;GO:0065007//biological regulation;GO:0048736//appendage development;GO:0008219//cell death;GO:0008285//negative regulation of…
100017	0.41	0.68	0.86	0.63	1.37	1.15	0.98	1.11	1.49	1.75	6.51	6.03	8.79	4.79	1.7	2.25	1.63	1.16	1.59	0.62	0.97	9.16	8.97	2.87	3.28	2.24	3.26	Ldlrap1
240888	11.8	16.08	11.91	11.84	11.57	11	10.13	11.42	10.32	9.49	6.85	7.6	3.16	4.81	0.88	0.86	0.6	0.44	0.48	9.3	8.61	1.22	1.47	10.54	9.45	7.68	5.64	Gpr161	GO:0009259//ribonucleotide metabolic process;GO:0044281//small molecule metabolic process;GO:1901135//carbohydrate derivative metabolic process;GO:0018130//heterocycle biosynthetic process;GO:0009966//regulation of signal transduction;GO:0048585//negative regulation of response to stimulus;GO:0019637//organophosphate metabolic process;GO:0045879//negative regulation of smoothened signaling pathwa…
237823	16.47	13.1	13.89	14.06	12.73	12.18	11.91	12.72	10.23	10.75	12.67	13.21	11.62	11.63	14.44	15.12	15.72	12.62	14.51	10.3	9.14	6.78	6.3	11.1	10.61	12.21	11.91	Pfas	GO:0044249//cellular biosynthetic process;GO:0034654//nucleobase-containing compound biosynthetic process;GO:0019637//organophosphate metabolic process;GO:1901576//organic substance biosynthetic process;GO:0009150//purine ribonucleotide metabolic process;GO:0006753//nucleoside phosphate metabolic process;GO:0009987//cellular process;GO:0043436//oxoacid metabolic process;GO:0018130//heterocycle bi…
434689	0.12	0.06	0	0.21	0.07	0.06	0.11	0.04	0.29	0.07	0.11	0.25	0.3	0.28	0.11	0.1	0.16	0.1	0.44	0.17	0.08	0.13	0.08	0.12	0.1	0.08	0.1	Gm10220
14133	0.24	0.09	0	0	0.05	0	0.14	0.14	0.19	0.14	0.92	0.7	1.63	0.19	0.04	0	0	0.05	0	0.8	1.07	0.25	0.24	0.7	0.18	0.05	0.27	Fcna	GO:0006950//response to stress;GO:0050896//response to stimulus;GO:0006952//defense response;GO:0044421//extracellular region part;GO:0031012//extracellular matrix;GO:0005578//proteinaceous extracellular matrix;GO:0005576//extracellular region;GO:0043167//ion binding;GO:0005488//binding;GO:0043169//cation binding;
233065	20.23	25.95	22.94	24.29	22.53	22.77	24.52	24.12	22.49	26.18	25.89	26.19	19.24	22.57	16.98	14.41	17.28	11.4	13.95	16.87	18.11	38.58	36.25	21.9	21.04	24.01	22.68	Alkbh6
98752	0	0	0	0.04	0	0	0.04	0	0	0	0	0.07	0.11	0	0	0	0	0	0	0.07	0.04	0.04	0	0	0	0	0	Fcrla	GO:0009987//cellular process;GO:0032502//developmental process;GO:0048869//cellular developmental process;GO:0005623//cell;GO:0005622//intracellular;GO:0044424//intracellular part;GO:0044464//cell part;
244486	0	0	0	0	0	0	0	0	0	0	0.02	0	0	0.02	0	0	0.02	0	0	0.04	0.04	0	0	--	--	--	--	--	--
258987	0	0	0	0	0	0	0	0	0	0	0	0	0	0	0	0	0	0	0	0	0.06	0	0	--	--	--	--	--	--
70495	32.87	33.79	25.91	28.43	31.45	31.16	30.49	31.49	38.27	35.5	37.72	36.23	40.32	41.8	54.8	60.74	65.67	78.86	82.34	44.5	45.51	66.77	74.11	32.48	34.98	34.2	35.2	Atp6ap2	GO:0044267//cellular protein metabolic process;GO:0023052//signaling;GO:0006807//nitrogen compound metabolic process;GO:0044238//primary metabolic process;GO:0003073//regulation of systemic arterial blood pressure;GO:0007165//signal transduction;GO:0051716//cellular response to stimulus;GO:0035556//intracellular signal transduction;GO:0009987//cellular process;GO:0007154//cell communication;GO:00…
74400	0.25	0.25	0.12	0.27	0.23	0.13	0.3	0.28	0.13	0.18	0.05	0	0.03	0.15	0	0	0.02	0.02	0.02	0.48	0.28	0	0.05	0.15	0.07	0.05	0.05	Zfp819	GO:0043169//cation binding;GO:0043167//ion binding;GO:0046872//metal ion binding;GO:0005488//binding;
258270	0	0	0	0	0	0	0	0	0	0	0	0	0	0	0	0	0	--	--	--	--	--	--	--	--	--	--	--	--
66977	25.11	28.92	29.06	29.43	23.3	22.29	24.57	23.07	15.62	15.98	15.18	16.03	6.95	11.59	3.12	3.17	3.29	3.65	3.75	44.09	45.49	3.48	3.12	13.14	17.7	14.71	16.73	Nuf2	GO:0022403//cell cycle phase;GO:0000279//M phase;GO:0000087//mitotic M phase;GO:0009987//cellular process;GO:0007059//chromosome segregation;GO:0098763//mitotic cell cycle phase;GO:0044848//biological phase;GO:0098687//chromosomal region;GO:0005622//intracellular;GO:0043229//intracellular organelle;GO:0044427//chromosomal part;GO:0044422//organelle part;GO:0000776//kinetochore;GO:0043227//membran…
192662	151.87	159.79	186.2	187.83	169.83	175.44	186.51	172.17	161.01	168.41	191.58	185.89	169.84	154.8	120.23	115.9	110.63	92.41	98.02	91.67	92.11	78.19	75.2	174.8	174.34	162.5	195.26	Arhgdia	GO:0007165//signal transduction;GO:0051179//localization;GO:0035556//intracellular signal transduction;GO:0007264//small GTPase mediated signal transduction;GO:0065007//biological regulation;GO:0009987//cellular process;GO:0007265//Ras protein signal transduction;GO:0050789//regulation of biological process;GO:0008104//protein localization;GO:0051716//cellular response to stimulus;GO:0033036//mac…
625360	0.04	0	0	0	0	0	0	0	0	0	0	0	0.04	0	0	0	0	0.04	0	0.07	0.07	0	0	--	--	--	--	--	--
19771	12.23	17.59	62.82	62.71	69.17	70.69	73.67	68.64	42.64	51.44	29.58	29.75	12.06	18.47	3.97	2.43	1.89	2.47	2.63	4.94	5.94	3.41	3.33	43.37	47.08	65.91	73.39	Rlbp1	GO:0050953//sensory perception of light stimulus;GO:0051234//establishment of localization;GO:0003008//system process;GO:0032501//multicellular organismal process;GO:0050877//nervous system process;GO:0007600//sensory perception;GO:0051179//localization;GO:0044424//intracellular part;GO:0044464//cell part;GO:0005623//cell;GO:0005622//intracellular;GO:0016918//retinal binding;GO:0019840//isoprenoi…
353282	1.74	0.89	1.03	1.02	1.03	1.01	1.09	1.29	1.12	1.11	1.16	1.46	1.81	1.59	2.06	1.56	1.65	1.71	1.81	0.39	0.32	0.82	0.6	1.18	1.31	0.9	0.94	Sfmbt2	GO:1901362//organic cyclic compound biosynthetic process;GO:0071704//organic substance metabolic process;GO:0097659//nucleic acid-templated transcription;GO:0034645//cellular macromolecule biosynthetic process;GO:0032774//RNA biosynthetic process;GO:0046483//heterocycle metabolic process;GO:0006725//cellular aromatic compound metabolic process;GO:0044249//cellular biosynthetic process;GO:0009058/…
319636	9.85	9.58	8.63	8.88	7.89	7.65	6.26	7.73	7.24	5.56	8.77	9.11	8	9.4	5.26	4.71	4.6	5.86	6.61	13.22	10.95	5.43	5.89	6.19	7.3	6.01	4.68	Fsd1l	GO:0005623//cell;GO:0044464//cell part;
73382	0.3	0.06	0	0.06	0.06	0.18	0.06	0.06	0.18	0.17	0.06	0.18	0.06	0.23	0.05	0	0	0	0	0.53	0.47	0.5	0.55	0.12	0	0.12	0	Prss52	GO:0071704//organic substance metabolic process;GO:0008152//metabolic process;GO:0006807//nitrogen compound metabolic process;GO:1901564//organonitrogen compound metabolic process;GO:0043170//macromolecule metabolic process;GO:0019538//protein metabolic process;GO:0044238//primary metabolic process;GO:0016020//membrane;GO:0031224//intrinsic component of membrane;GO:0044425//membrane part;GO:00082…
27052	0	0.02	0.02	0.05	0.04	0.07	0.08	0.07	0.1	0.06	0.31	0.13	0.41	0.13	0.06	0.08	0.08	0.07	0.15	0.21	0.23	0.22	0.26	0.13	0.06	0.06	0.08	Aoah	GO:0008152//metabolic process;GO:0006950//response to stress;GO:0044238//primary metabolic process;GO:0006954//inflammatory response;GO:0009987//cellular process;GO:0071704//organic substance metabolic process;GO:0006952//defense response;GO:0044255//cellular lipid metabolic process;GO:0006629//lipid metabolic process;GO:0044237//cellular metabolic process;GO:0050896//response to stimulus;GO:0003…
17427	10.29	10.42	20.44	20.94	10.64	10.1	10.7	10.61	7.25	6.84	5.56	5.49	5.16	15.12	2.81	2.64	2.26	3.61	3.03	19.06	20.15	1.13	0.88	5.51	7.1	8.3	8.52	Mns1	GO:0022403//cell cycle phase;GO:0044848//biological phase;GO:0044464//cell part;GO:0043226//organelle;GO:0012505//endomembrane system;GO:0044424//intracellular part;GO:0043227//membrane-bounded organelle;GO:0043234//protein complex;GO:0005622//intracellular;GO:0032991//macromolecular complex;GO:0043231//intracellular membrane-bounded organelle;GO:0043229//intracellular organelle;GO:0005623//cell;
83456	0	0	0.01	0	0	0	0.01	0	0	0	0	0	0	0.01	0	0	0	0	0	0.02	0	0.03	0.03	0	0	0.35	0.25	Mov10l1
240174	3.61	3.17	3.47	3.89	3.01	2.61	2.68	2.86	2.57	2.01	2.28	2.55	2.55	2.62	2.62	2.24	2.29	2.92	2.29	4.3	3.18	2.72	2.76	2.7	2.65	3.15	2.49	Thada
378702	58.55	58.41	65.03	64.89	58.92	61.16	61.59	59.68	48	59.63	54.04	52.53	48.23	45.82	45.91	44.58	48.69	37.68	36.95	44.72	50.11	44.54	46.03	52.6	55.41	53.28	62.42	Serf2
56698	25.76	26.21	22.89	25.11	25.96	25.27	27.39	26.76	25.37	26.25	24.08	27.92	22.2	21.63	19.35	17.54	21.9	21.69	20.66	32.33	32.24	23.49	22.46	23.47	27.81	24.01	24.91	Phax	GO:0046907//intracellular transport;GO:0006403//RNA localization;GO:0051236//establishment of RNA localization;GO:0051168//nuclear export;GO:0006913//nucleocytoplasmic transport;GO:0051641//cellular localization;GO:0033036//macromolecule localization;GO:0051234//establishment of localization;GO:0006810//transport;GO:0006405//RNA export from nucleus;GO:0015931//nucleobase-containing compound trans…
227545	0.58	0.29	0.51	0.35	0.74	0.73	0.79	0.93	1.23	1.5	1.57	1.84	1.35	1.8	0.14	0.13	0.16	0.15	0.2	0.3	0.49	3	3.56	1.4	1.54	0.99	1.02	Proser2
81910	21.21	20.47	29.56	31.45	33.13	30.44	31.83	32.47	34.49	39.44	34.5	34.28	41.46	46.23	59.08	60.16	54.22	48.49	55.76	13	13.39	18.42	18.4	31.9	33.49	40.86	47.28	Rrbp1
97884	7.22	9.63	7.9	8	5.66	5.56	5.73	5.63	4.67	5.23	8.82	8.02	5.2	5.99	3.94	4.37	3.73	3.98	4.74	8.45	8.02	6.63	7.52	5.82	6.42	5.51	5.2	B3galnt2	GO:0008152//metabolic process;GO:0071704//organic substance metabolic process;GO:0044260//cellular macromolecule metabolic process;GO:0009987//cellular process;GO:0036211//protein modification process;GO:0043170//macromolecule metabolic process;GO:0044237//cellular metabolic process;GO:0043412//macromolecule modification;GO:0019538//protein metabolic process;GO:1901564//organonitrogen compound me…
18633	13.62	13.45	13.52	12.77	16.19	13.97	18.1	13.93	16.24	19.41	14.56	15.63	15.77	16.57	9.93	10.21	13.09	8.58	10.2	11.07	9.29	11.63	10.47	16.56	15.88	16.07	14.82	Pex16	GO:0006996//organelle organization;GO:0006605//protein targeting;GO:0022406//membrane docking;GO:0016043//cellular component organization;GO:0051641//cellular localization;GO:0006625//protein targeting to peroxisome;GO:0071705//nitrogen compound transport;GO:0045184//establishment of protein localization;GO:0033365//protein localization to organelle;GO:0042886//amide transport;GO:0015833//peptide…
15205	26.3	27.04	77.69	78.11	53.79	57.44	55.01	52.56	25.49	27.44	9.02	8.18	10.68	9.92	21.53	6.93	12.08	49.4	17.5	2.25	3.54	4.02	3.92	25.64	21.49	41.97	43.5	Hes1	GO:0051726//regulation of cell cycle;GO:0071702//organic substance transport;GO:0007267//cell-cell signaling;GO:0071310//cellular response to organic substance;GO:0045168//cell-cell signaling involved in cell fate commitment;GO:0050767//regulation of neurogenesis;GO:0048519//negative regulation of biological process;GO:0048534//hematopoietic or lymphoid organ development;GO:0048568//embryonic org…
69572	2.04	2.54	2.43	2.84	3.1	3.09	2.89	3.62	2.54	2.84	4.75	3.75	4.34	3.62	3.1	2.96	2.89	2.37	2.17	0.9	1.16	1.77	1.63	3.1	3.22	2.92	4.25	Mfsd3
14130	0.14	0.05	0	0.09	0.1	0	0	0.22	0.3	0.28	0.5	0.8	5.61	1.34	0.78	1.74	1.37	3.74	0.97	1.19	1.8	1.28	1.54	0.32	0.42	0.37	0.75	Fcgr2b	GO:0045321//leukocyte activation;GO:0002437//inflammatory response to antigenic stimulus;GO:0002250//adaptive immune response;GO:0002683//negative regulation of immune system process;GO:0006954//inflammatory response;GO:0019884//antigen processing and presentation of exogenous antigen;GO:0002682//regulation of immune system process;GO:0002377//immunoglobulin production;GO:0001775//cell activation…
22608	443.64	405.58	483.85	481.24	375.35	390.21	400.12	387.6	329.19	360.37	256.15	250.14	185.82	203.53	68.02	63.69	66.79	67.73	66.14	417.79	432.13	98.62	96.61	324.96	334.62	317.48	337.25	Ybx1	GO:0018130//heterocycle biosynthetic process;GO:1901652//response to peptide;GO:0044249//cellular biosynthetic process;GO:0008286//insulin receptor signaling pathway;GO:0007154//cell communication;GO:0006366//transcription from RNA polymerase II promoter;GO:0006915//apoptotic process;GO:0034641//cellular nitrogen compound metabolic process;GO:0010033//response to organic substance;GO:0009059//mac…
380732	0.4	0.59	0.45	0.26	0.67	0.75	0.58	0.61	0.73	0.46	0.95	0.64	0.44	0.34	0.45	0.58	0.64	0.28	0.71	2.48	2.82	0.78	0.71	0.5	0.56	0.42	0.34	Milr1	GO:0002252//immune effector process;GO:0002694//regulation of leukocyte activation;GO:0065007//biological regulation;GO:0050866//negative regulation of cell activation;GO:0002263//cell activation involved in immune response;GO:0002683//negative regulation of immune system process;GO:0048523//negative regulation of cellular process;GO:0050896//response to stimulus;GO:0002275//myeloid cell activati…
66086	27.91	30.07	30.16	29.88	30.6	34.23	34.6	32.24	29.57	30.66	33.73	33.56	21.08	26.88	22.29	22.64	22.84	25.91	28.59	41.69	43.12	16.91	18.7	29.38	26.36	28.44	28.57	Fopnl	GO:0022607//cellular component assembly;GO:0009987//cellular process;GO:0006996//organelle organization;GO:0010927//cellular component assembly involved in morphogenesis;GO:0032502//developmental process;GO:0048869//cellular developmental process;GO:0016043//cellular component organization;GO:0071840//cellular component organization or biogenesis;GO:0007010//cytoskeleton organization;GO:0009653//…
14772	23.11	20.09	18.47	20.27	21.57	22.59	22.71	20.62	22.66	18.51	19.05	22.29	20.51	24.41	24.22	18.3	21.88	30.32	28.97	79.67	77.98	44.65	45.52	21.02	21.17	30.31	22.94	Grk4	GO:0044267//cellular protein metabolic process;GO:0009966//regulation of signal transduction;GO:0048583//regulation of response to stimulus;GO:0044260//cellular macromolecule metabolic process;GO:0006897//endocytosis;GO:0010648//negative regulation of cell communication;GO:0051234//establishment of localization;GO:0050789//regulation of biological process;GO:0006810//transport;GO:0019538//protein…
11517	58.76	63.82	97.14	97.07	97.13	92.86	89.58	97.65	100.69	100.35	73.87	76.53	63.14	89.49	96.64	90.42	96.64	76.69	97.92	24.52	24.65	21.19	21.67	96.99	99.93	107.25	105.87	Adcyap1r1	GO:0003006//developmental process involved in reproduction;GO:0032502//developmental process;GO:0044271//cellular nitrogen compound biosynthetic process;GO:0050790//regulation of catalytic activity;GO:0044703//multi-organism reproductive process;GO:0034641//cellular nitrogen compound metabolic process;GO:0010676//positive regulation of cellular carbohydrate metabolic process;GO:0019935//cyclic-nu…
239852	0.12	0.14	0.09	0.21	0.23	0.16	0.12	0.16	0.23	0.05	0.05	0.05	0.05	0.07	0	0	0	0	0	0.5	0.49	0	0	0.26	0.07	0.07	0.18	Zpld1	GO:0044425//membrane part;GO:0031224//intrinsic component of membrane;GO:0016020//membrane;
14735	11.33	10.59	12.42	10.56	9.04	9.11	8.77	9.09	7.08	6.49	5.74	4.45	5.54	8.62	20.21	19.72	16.99	11.35	14.05	10.44	9.89	2.02	1.23	5.41	6.3	8.87	11.96	Gpc4	GO:0006023//aminoglycan biosynthetic process;GO:0009058//biosynthetic process;GO:0043170//macromolecule metabolic process;GO:1901576//organic substance biosynthetic process;GO:0044237//cellular metabolic process;GO:0008152//metabolic process;GO:1901566//organonitrogen compound biosynthetic process;GO:1901136//carbohydrate derivative catabolic process;GO:1901137//carbohydrate derivative biosynthet…
258329	0	0	0	0	0	0	0	0	0	0	0	0	0	0	0	0	0	--	--	--	--	--	--	--	--	--	--	--	--
53885	13.22	13.73	15.21	16.67	10.94	11.35	12.58	12.53	7.41	8.98	7.94	8.41	7.32	12.32	7.85	6.79	7.59	5.9	6.02	13.14	13.64	3.08	3.01	8.31	7.73	10.55	10.85	Nphp1	GO:0022414//reproductive process;GO:0051704//multi-organism process;GO:0000003//reproduction;GO:0071840//cellular component organization or biogenesis;GO:0008104//protein localization;GO:0048869//cellular developmental process;GO:0003006//developmental process involved in reproduction;GO:0001654//eye development;GO:0033036//macromolecule localization;GO:0044703//multi-organism reproductive proces…
67332	149.66	143.48	154.02	156.86	144.47	144.3	144.97	132.97	119.49	133.28	153.72	162.47	79.58	90.17	74.36	68.41	73.49	62.68	60.13	158.68	181.92	44.11	52.57	121.93	132.77	104.91	119.61	Snrpd3	GO:0008380//RNA splicing;GO:0046483//heterocycle metabolic process;GO:0016071//mRNA metabolic process;GO:0000398//mRNA splicing, via spliceosome;GO:0008152//metabolic process;GO:0034645//cellular macromolecule biosynthetic process;GO:0000375//RNA splicing, via transesterification reactions;GO:0044260//cellular macromolecule metabolic process;GO:0019438//aromatic compound biosynthetic process;GO:0…
213068	0.04	0.08	0.2	0.16	0.17	0.1	0.14	0.14	0.06	0.14	0.2	0.25	0.31	0.53	0.36	0.12	0.12	0.22	0.24	0.1	0.12	0.09	0.22	0.12	0.08	0.19	0.14	Tmem71	GO:0044425//membrane part;GO:0031224//intrinsic component of membrane;GO:0016020//membrane;
259102	0	0	0	0	0	0	0	0	0	0	0	0	0	0	0	0	0	--	--	--	--	--	--	--	--	--	--	--	--
434264	0	0	0	0	0	0	0	0	0	0	0	0	0	0	0	0	0	0	0	0.06	0	0	0	--	--	--	--	--	--
18198	0.11	0.09	0.46	0.36	0.47	0.65	0.36	0.7	0.25	0.56	0.09	0.24	0.25	1.85	0.07	0.12	0.09	0.03	0.02	0.04	0.13	0.08	0.04	0.23	0.2	0.61	0.28	Musk	GO:0051641//cellular localization;GO:0042981//regulation of apoptotic process;GO:0048167//regulation of synaptic plasticity;GO:0044238//primary metabolic process;GO:0044237//cellular metabolic process;GO:0050793//regulation of developmental process;GO:0009987//cellular process;GO:0070727//cellular macromolecule localization;GO:0016043//cellular component organization;GO:0018130//heterocycle biosy…
329015	9.58	10.5	10.52	11.28	10.44	10.33	9.83	10.59	9.36	9.45	10.22	10.19	12.2	12.85	9.31	9.73	10.06	8.4	8.59	9.44	8.69	14.91	13.89	11.26	10.43	9.97	10.01	Atg2a	GO:0044248//cellular catabolic process;GO:0009987//cellular process;GO:0008152//metabolic process;GO:0044237//cellular metabolic process;GO:0009056//catabolic process;
66469	22.69	19.24	14.43	14.84	16.75	17.28	15.02	16.96	20.2	25.93	32.44	32.82	34.28	30.07	7.99	7.91	10.01	7.79	8.48	63.78	71.16	28.36	25.82	22.5	26.2	22.47	26.12	Fam213b	GO:0032787//monocarboxylic acid metabolic process;GO:1901568//fatty acid derivative metabolic process;GO:0006631//fatty acid metabolic process;GO:0008152//metabolic process;GO:0044237//cellular metabolic process;GO:0006692//prostanoid metabolic process;GO:0006690//icosanoid metabolic process;GO:0044281//small molecule metabolic process;GO:0006629//lipid metabolic process;GO:0033559//unsaturated f…
74316	32.06	31.28	32.44	28.63	30.51	28.89	34.32	33.33	27.06	29.88	40.48	40.49	31.51	34.12	39.3	49.78	43.52	33.33	39.92	21.27	21.9	32.24	31.29	27.05	28.78	30.05	33.83	Isca2
75425	9.84	8.26	9	9.14	6.89	6.69	6.77	6.75	4.65	5	5.72	6.26	6.23	6.19	9.7	8.73	9.21	8.83	8.81	8.62	7.73	5.96	6.6	5.46	5.9	6.74	6.98	Tti1
22190	386.58	256.17	374.66	372.9	414.21	426.65	445.31	412.55	415.85	429.24	410.06	387.4	477.01	411.74	643.33	611.84	547.66	586.73	520.04	422.3	407.97	280.93	267.59	447.43	391.32	480.07	487.65	Ubc	GO:0065008//regulation of biological quality;GO:0009987//cellular process;GO:0065007//biological regulation;GO:0043632//modification-dependent macromolecule catabolic process;GO:0042592//homeostatic process;GO:1901564//organonitrogen compound metabolic process;GO:0051603//proteolysis involved in cellular protein catabolic process;GO:0043170//macromolecule metabolic process;GO:0044238//primary met…
241520	15.52	12.13	14.38	13.67	17.09	15.96	12.34	16.74	22.43	17.97	16.84	18.45	18.26	17.62	2.74	3.84	5.81	3.8	4.34	19.88	17.48	29.42	29.58	22.01	18.72	22.63	16.93	Fam171b
258394	0	0	0	0	0	0	0	0	0	0	0	0	0	0	0.06	0	0	0.06	0	0	0.07	0	0	--	--	--	--	--	--
12461	163.97	159.54	148.64	151.18	145.74	152	152.6	144.56	141.79	148.48	130.13	126.6	88.25	101.91	67.07	69.91	62.38	69.81	75.76	230.11	228.55	65.1	67.11	142.73	142.46	125.16	130.85	Cct2	GO:0000003//reproduction;GO:0006461//protein complex assembly;GO:0034622//cellular macromolecular complex assembly;GO:0007338//single fertilization;GO:0009987//cellular process;GO:0009988//cell-cell recognition;GO:0009566//fertilization;GO:0016043//cellular component organization;GO:0070271//protein complex biogenesis;GO:0006458//'de novo' protein folding;GO:0044703//multi-organism reproductive p…
14680	8.14	7.49	8.38	8.43	9.67	10.06	10	10.47	12.33	10.73	11.39	11.63	6.9	11.89	0.6	0.55	0.5	0.65	0.75	3.84	4.13	36.03	37.83	12.41	11.93	7.97	6.72	Gnal
16889	5.5	4.96	5.57	5.28	5.62	5.57	5.9	5.2	5.44	5.28	11.91	11.92	13.73	9.52	6.45	6.81	7.5	6.57	8.44	7.03	6.59	5.64	6.01	6.08	6.42	5.26	5.61	Lipa	GO:0032501//multicellular organismal process;GO:0009653//anatomical structure morphogenesis;GO:0007275//multicellular organism development;GO:0065008//regulation of biological quality;GO:0044237//cellular metabolic process;GO:0006082//organic acid metabolic process;GO:0048513//animal organ development;GO:0048869//cellular developmental process;GO:0048731//system development;GO:0050896//response t…
224671	13.65	15.76	13.23	13.01	15.46	15.26	15.8	15.2	13.78	13.08	12.1	13.87	8.84	11.38	12.33	10.86	10.72	8.97	9.87	9.1	8.76	6.7	6.8	14.47	13.56	14.76	14.62	Btbd9	GO:0050877//nervous system process;GO:0009987//cellular process;GO:0032879//regulation of localization;GO:0071704//organic substance metabolic process;GO:0042592//homeostatic process;GO:0008152//metabolic process;GO:0032501//multicellular organismal process;GO:0007623//circadian rhythm;GO:0060627//regulation of vesicle-mediated transport;GO:0022610//biological adhesion;GO:0048512//circadian behav…
67268	34.6	29.4	34.95	34.63	29.72	31.42	32.52	29.75	24.77	26.68	20.79	20.42	27.36	21.74	17.93	20.09	13.35	19.03	16.14	38.58	41.8	17.26	17	24.84	25.78	21.63	28.15	Myl12a	GO:0051641//cellular localization;GO:0050789//regulation of biological process;GO:0006605//protein targeting;GO:0071705//nitrogen compound transport;GO:0022604//regulation of cell morphogenesis;GO:0071702//organic substance transport;GO:0051649//establishment of localization in cell;GO:0051234//establishment of localization;GO:0033036//macromolecule localization;GO:0015833//peptide transport;GO:0…
72137	5.47	4.17	5.21	5.83	4.47	5.17	5.55	5.09	4.26	5.03	8.72	7.75	12.06	9.5	10.06	9.92	10.95	10.02	11.34	2.46	3.08	3.82	3.18	4.97	5.8	9.63	10.61	Wdsub1	GO:0044267//cellular protein metabolic process;GO:0044238//primary metabolic process;GO:0006464//cellular protein modification process;GO:0006807//nitrogen compound metabolic process;GO:0009987//cellular process;GO:0043170//macromolecule metabolic process;GO:0044237//cellular metabolic process;GO:0008152//metabolic process;GO:0019538//protein metabolic process;GO:0032446//protein modification by …
17183	2.25	6	18.31	16.73	20.87	21.42	23.66	21.87	42.04	43.13	92.59	91.9	106.83	64.99	2.58	0.63	0.59	0.89	0.75	4.21	4.6	0.92	1.02	55.84	46.53	55.85	79.5	Matn4	GO:0050896//response to stimulus;GO:0009611//response to wounding;GO:0006950//response to stress;
14344	0.14	0.1	0.14	0.05	0.08	0.06	0.06	0.04	0.1	0.04	0.04	0.12	0.1	0.08	0.02	0	0.02	0.02	0.02	0.22	0.16	0.69	0.82	0.1	0.06	0.21	0.1	Fut2	GO:0043170//macromolecule metabolic process;GO:0036211//protein modification process;GO:0071704//organic substance metabolic process;GO:1901564//organonitrogen compound metabolic process;GO:0009987//cellular process;GO:0044238//primary metabolic process;GO:0006464//cellular protein modification process;GO:0044260//cellular macromolecule metabolic process;GO:0006807//nitrogen compound metabolic pr…
13244	17.38	20.38	28.83	26.56	34.34	35.91	38.62	33.91	43.37	46.12	71.92	67.84	92.04	76.57	108.26	116.26	123.77	135.87	138.98	15.51	16.08	48.16	48.77	45.31	47.97	38.17	45.75	Degs1
75861	0	0	0	0	0	0	0	0	0	0	0	0	0	0	0	0	0	0	0	0	0.03	0	0	--	--	--	--	--	--
326618	105.47	89.45	89.26	89.21	77.05	77.91	79.69	75	62.72	63.27	46.08	45.81	24.8	24.32	12.29	14.47	11.38	8.75	8.34	174	174.77	26.58	23.76	56.2	58.75	48.53	44.25	Tpm4	GO:0003008//system process;GO:0003012//muscle system process;GO:0006936//muscle contraction;GO:0050896//response to stimulus;GO:0006950//response to stress;GO:0032501//multicellular organismal process;GO:0036379//myofilament;GO:0005737//cytoplasm;GO:0043228//non-membrane-bounded organelle;GO:0030016//myofibril;GO:0099513//polymeric cytoskeletal fiber;GO:0005856//cytoskeleton;GO:0099512//supramole…
74081	6.54	7.09	6.74	6.95	5.71	5.2	4.2	5.78	5.81	4.7	6.04	6.84	7.72	7.22	9.15	7.04	7.64	7.3	8.47	9.96	8.14	9.45	9.38	6.22	6.43	7.03	4.93	Cep350
22036	9.18	8.19	6.72	7.77	5.59	6.16	6.88	5.96	4.32	4.24	4.17	4.01	1.46	1.65	0.46	0.61	0.53	0.54	0.44	9.35	9.92	0.76	0.63	4.47	4.34	3.14	3.29	Traip
70591	14.6	15.83	11.48	11.66	13.03	13.18	12.22	13.11	13.8	12.22	11.26	11.26	11.23	12.38	11.81	11.05	11.76	13.42	13.84	16.38	16.7	20.39	21.93	12.66	13.2	13.36	11.39	5730455P16Rik
211499	13.07	12.59	12.43	12.24	13.32	13.61	12.93	12.2	13.98	13.56	18.16	17.2	16.71	15.59	16.14	13.1	14.84	17.64	18.17	16.23	17.03	12.36	13.35	13.52	15.06	13.94	14.39	Tmem87a
214764	6.69	7.43	5.33	5.09	5.65	5.16	4.91	5.37	5.37	5.14	5.84	6.16	5.34	5.65	3.9	4.39	3.58	3.28	4.16	10.38	9.29	7.58	8.2	5.95	5.57	5.08	5.12	Edrf1	GO:0071704//organic substance metabolic process;GO:0044238//primary metabolic process;GO:0019438//aromatic compound biosynthetic process;GO:0006725//cellular aromatic compound metabolic process;GO:0034645//cellular macromolecule biosynthetic process;GO:0018130//heterocycle biosynthetic process;GO:0044271//cellular nitrogen compound biosynthetic process;GO:0046483//heterocycle metabolic process;GO…
77794	0.43	0.61	0.64	0.5	0.67	0.56	0.44	0.56	0.48	0.53	0.99	1.05	2.85	3.1	0.07	0.19	0.07	0	0.05	0.4	0.45	0.42	0.41	0.84	0.58	1.54	2.09	Adamtsl2	GO:0051716//cellular response to stimulus;GO:0050794//regulation of cellular process;GO:0071363//cellular response to growth factor stimulus;GO:0071559//response to transforming growth factor beta;GO:0023052//signaling;GO:0071310//cellular response to organic substance;GO:0009987//cellular process;GO:0070887//cellular response to chemical stimulus;GO:0007179//transforming growth factor beta recep…
69156	3.21	2.62	2.75	2.38	3.05	2.81	2.86	2.89	2.86	3.29	4.04	3.48	2.44	2.55	3.29	5.3	5.32	2.49	3.43	1.72	1.76	2.87	2.58	3.08	2.86	3.04	2.99	Comtd1	GO:0008152//metabolic process;GO:0005623//cell;GO:0016020//membrane;GO:0043231//intracellular membrane-bounded organelle;GO:0043229//intracellular organelle;GO:0031224//intrinsic component of membrane;GO:0005622//intracellular;GO:0043226//organelle;GO:0043227//membrane-bounded organelle;GO:0044424//intracellular part;GO:0044425//membrane part;GO:0044464//cell part;GO:0016741//transferase activity…
113868	31.58	30.98	46.59	44.83	47.81	49	49.19	46.46	46.52	49.45	57.83	59.59	68.95	67.91	54.45	56.45	56.12	50.79	51.47	18.48	20.17	17.7	17.63	55.25	49.19	50.74	58.54	Acaa1a	GO:0006082//organic acid metabolic process;GO:0009987//cellular process;GO:0009056//catabolic process;GO:0044242//cellular lipid catabolic process;GO:0009605//response to external stimulus;GO:0050896//response to stimulus;GO:0009725//response to hormone;GO:0072329//monocarboxylic acid catabolic process;GO:0009991//response to extracellular stimulus;GO:0044255//cellular lipid metabolic process;GO:…
320405	28.63	13.96	8.58	7.92	3.93	4.03	3.09	4.04	3.87	3.99	6.04	5.95	10.01	3.09	0.34	0.43	0.41	0.25	0.3	90.7	85.73	69.28	70.83	4	4.07	4.86	5	Cadps2	GO:0051234//establishment of localization;GO:0051179//localization;GO:0099531//presynaptic process involved in chemical synaptic transmission;GO:0016192//vesicle-mediated transport;GO:0045184//establishment of protein localization;GO:0097480//establishment of synaptic vesicle localization;GO:0051650//establishment of vesicle localization;GO:0001505//regulation of neurotransmitter levels;GO:000688…
117590	0.03	0.03	0	0.03	0.03	0.03	0.05	0.03	0	0	0	0.03	0.11	0.11	0	0	0	0	0	0.32	0.21	0.03	0.03	0.1	0.08	0.06	0.03	Asb10	GO:0006807//nitrogen compound metabolic process;GO:0006464//cellular protein modification process;GO:0050794//regulation of cellular process;GO:0071704//organic substance metabolic process;GO:0043170//macromolecule metabolic process;GO:0044237//cellular metabolic process;GO:0050789//regulation of biological process;GO:0044267//cellular protein metabolic process;GO:0007154//cell communication;GO:0…
227157	0.39	0.32	0.2	0.32	0.19	0.43	0.43	0.24	0.22	0.4	0.61	0.51	0.33	0.22	0.14	0.14	0.44	0.24	0.34	0.24	0.21	1.7	2.09	0.38	0.17	0.61	0.27	Mpp4	GO:0008104//protein localization;GO:0033036//macromolecule localization;GO:0051179//localization;GO:0044425//membrane part;GO:0005622//intracellular;GO:0005886//plasma membrane;GO:0016020//membrane;GO:0045202//synapse;GO:0044459//plasma membrane part;GO:0097060//synaptic membrane;GO:0044424//intracellular part;GO:0098590//plasma membrane region;GO:0071944//cell periphery;GO:0044464//cell part;GO:…
14528	0.51	0.37	0.58	0.52	0.46	0.37	0.43	0.42	0.2	0.34	0.26	0.33	0.86	0.67	1.62	1.09	2.48	1.52	1.99	0.24	0.13	0.6	0.6	0.31	0.32	0.29	0.68	Gch1	GO:0019438//aromatic compound biosynthetic process;GO:0008015//blood circulation;GO:0050905//neuromuscular process;GO:0042398//cellular modified amino acid biosynthetic process;GO:0044085//cellular component biogenesis;GO:0097164//ammonium ion metabolic process;GO:0032768//regulation of monooxygenase activity;GO:0018958//phenol-containing compound metabolic process;GO:0006725//cellular aromatic c…
239096	19.79	20.52	20.8	20.15	15.98	15.61	17.21	17.47	14.16	15.88	13.45	12.82	8.31	11.62	0.88	1.25	1.17	0.77	0.69	17.45	14.91	1.34	1.3	17.11	12.95	14.04	15.85	Cdh24	GO:0007155//cell adhesion;GO:0022610//biological adhesion;GO:0044425//membrane part;GO:0016020//membrane;GO:0030054//cell junction;GO:0031224//intrinsic component of membrane;GO:0043167//ion binding;GO:0005488//binding;GO:0046872//metal ion binding;GO:0005515//protein binding;GO:0043169//cation binding;
15078	823.56	854.65	851.15	869.96	847.8	852.08	899.25	805.27	842.38	783.09	811.26	775.96	393.94	449.89	369.6	389.91	405.88	391.51	401.31	1350.53	1433.12	256.9	283.2	699.6	766.84	650.56	670.09	H3f3a
107932	107.15	121.58	105.95	103.19	94.42	92.76	87.21	97.92	96.65	91.41	74.57	79.68	67.49	75.71	48.51	51.56	44.94	37.6	45.98	117.02	106.87	44.46	43.03	94.97	89.59	93.13	78.82	Chd4	GO:0006139//nucleobase-containing compound metabolic process;GO:0032774//RNA biosynthetic process;GO:0009058//biosynthetic process;GO:0034641//cellular nitrogen compound metabolic process;GO:0009059//macromolecule biosynthetic process;GO:0044237//cellular metabolic process;GO:0006725//cellular aromatic compound metabolic process;GO:0018130//heterocycle biosynthetic process;GO:0044260//cellular ma…
244059	16.05	16.41	13.22	13.23	12.99	12.64	11.64	13.84	12.14	11.76	8.68	9.62	8.61	9.01	7.55	6.86	7.76	8.3	8.64	16.59	13.57	13.78	13.67	11.29	10.75	11.99	10.18	Chd2	GO:0032774//RNA biosynthetic process;GO:0006351//transcription, DNA-templated;GO:0097659//nucleic acid-templated transcription;GO:1901360//organic cyclic compound metabolic process;GO:0019438//aromatic compound biosynthetic process;GO:0009059//macromolecule biosynthetic process;GO:0090304//nucleic acid metabolic process;GO:0018130//heterocycle biosynthetic process;GO:0009058//biosynthetic process…
269275	0.16	0.17	0.18	0.08	0.23	0.21	0.16	0.12	0.24	0.21	0.28	0.37	0.48	0.68	0.71	0.58	0.52	0.58	0.55	0.16	0.17	2.34	2.34	0.17	0.31	0.36	0.34	Acvr1c	GO:0040007//growth;GO:0090087//regulation of peptide transport;GO:0010033//response to organic substance;GO:0071704//organic substance metabolic process;GO:0007399//nervous system development;GO:0007154//cell communication;GO:0009719//response to endogenous stimulus;GO:0048519//negative regulation of biological process;GO:0036211//protein modification process;GO:0010243//response to organonitroge…
14686	0.03	0.07	0.07	0.03	0.07	0	0.03	0.03	0	0	0.1	0	0	0.07	0.16	0.13	0.13	0.07	0.07	0	0.07	0	0	0.03	0	0.1	0.03	Gnat2	GO:0006163//purine nucleotide metabolic process;GO:0006796//phosphate-containing compound metabolic process;GO:0050896//response to stimulus;GO:0009987//cellular process;GO:0009261//ribonucleotide catabolic process;GO:0050877//nervous system process;GO:0048513//animal organ development;GO:0048699//generation of neurons;GO:1901135//carbohydrate derivative metabolic process;GO:0007601//visual perce…
69226	9.68	10.4	11.39	12.58	14.12	14.22	14.41	12.25	13.8	13.88	12.98	13.29	11.42	14.35	13.07	11.72	11.06	11.09	13.28	12	12.12	8.16	9.1	11.83	12.95	13.93	14.69	Snx24	GO:0051179//localization;GO:0045184//establishment of protein localization;GO:0051234//establishment of localization;GO:0008104//protein localization;GO:0033036//macromolecule localization;GO:0016020//membrane;GO:0043227//membrane-bounded organelle;GO:0031090//organelle membrane;GO:0043226//organelle;GO:0012506//vesicle membrane;GO:0044422//organelle part;GO:0031982//vesicle;GO:0005543//phospholi…
56279	19.65	23.41	16.75	16.58	21.67	21.95	22.77	20.31	19.5	21.05	24.14	20.97	13.16	17.03	7.58	7.47	8.03	7.44	7.9	10.38	12.39	30.11	30.27	21.8	19.34	14.51	16.05	Fam69b	GO:0016020//membrane;GO:0044464//cell part;GO:0044424//intracellular part;GO:0043227//membrane-bounded organelle;GO:0044425//membrane part;GO:0031224//intrinsic component of membrane;GO:0043231//intracellular membrane-bounded organelle;GO:0043226//organelle;GO:0005622//intracellular;GO:0043229//intracellular organelle;GO:0005623//cell;
545667	0.49	0.35	0.47	0.75	0.28	0.83	0.75	0.62	0.28	0.34	0.55	0.28	0.28	1.1	0.06	0	0	0	0.07	0.42	0.21	0	0	0.48	0.41	0.49	0.74	Fam159a	GO:0031224//intrinsic component of membrane;GO:0044425//membrane part;GO:0016020//membrane;
60365	46.29	41.21	37.55	38.83	42.45	37.58	39.71	40.32	33.76	39.8	30.1	30.42	24.67	27.78	17.17	15.38	15.95	15.14	17.15	46.72	49.9	21.46	23.22	33.84	36.48	30.69	34.42	Rbm8a
117606	46.57	39.61	25.73	26.03	12.11	11.96	12.77	12.98	7.88	7.28	6.28	6.78	9.94	9.85	5.44	5.06	5.15	4.75	4.6	31.16	27.23	25.64	26.31	5.88	7.3	11.79	9.98	Boc	GO:0050794//regulation of cellular process;GO:0009605//response to external stimulus;GO:0030154//cell differentiation;GO:0042221//response to chemical;GO:0016043//cellular component organization;GO:0007165//signal transduction;GO:0048856//anatomical structure development;GO:0071840//cellular component organization or biogenesis;GO:0042692//muscle cell differentiation;GO:0042330//taxis;GO:0023052/…
22070	1363.68	1342.71	1269.2	1276.44	1197.67	1238.17	1302.46	1172.95	1068.57	1155.84	1071.69	1069.76	533.41	590.34	284.03	291.35	266.02	244.4	245.03	1367.01	1590.86	340.18	341.34	990.34	1128.1	962.05	1069.45	Tpt1	GO:0032502//developmental process;GO:0048609//multicellular organismal reproductive process;GO:0007398//ectoderm development;GO:0044703//multi-organism reproductive process;GO:0051704//multi-organism process;GO:0008219//cell death;GO:0007276//gamete generation;GO:0050896//response to stimulus;GO:0032501//multicellular organismal process;GO:0022414//reproductive process;GO:0048856//anatomical stru…
279029	0.03	0.22	0.3	0.14	0.03	0.06	0.16	0.14	0.03	0.16	0.14	0.17	0.14	0.25	0.23	0.1	0.18	0.08	0.22	0.11	0.11	0.18	0.14	0.08	0.11	0.14	0.22	Stkld1
622935	0	0	0	0	0	0	0	0	0	0	0	0	0	0.12	0	0	0	0	0	0	0.12	0	0	--	--	--	--	--	--
70428	8.65	10.69	8.94	8.98	8.91	8.38	8.35	9.12	7.19	7.64	7.16	8.06	6.96	8.05	8.91	7.35	7.31	9.21	8.64	10.44	9.94	4.53	4.36	8.7	8.8	9.24	9.32	Polr3b	GO:0006351//transcription, DNA-templated;GO:0009058//biosynthetic process;GO:0034645//cellular macromolecule biosynthetic process;GO:0006139//nucleobase-containing compound metabolic process;GO:0002376//immune system process;GO:1901362//organic cyclic compound biosynthetic process;GO:0016070//RNA metabolic process;GO:0046483//heterocycle metabolic process;GO:0031347//regulation of defense respons…
242425	14.31	13.34	16.76	16.64	26.6	25.52	23.66	26.28	43.96	43.1	24.54	27.67	24.61	35.96	10.4	9.46	7	7.33	5.67	12.11	11.74	79.09	77.54	48.41	39.31	21.23	14.31	Gabbr2	GO:0031323//regulation of cellular metabolic process;GO:1900372//negative regulation of purine nucleotide biosynthetic process;GO:0009889//regulation of biosynthetic process;GO:0051716//cellular response to stimulus;GO:0065007//biological regulation;GO:0010563//negative regulation of phosphorus metabolic process;GO:0009892//negative regulation of metabolic process;GO:0051174//regulation of phosph…
385377	0	0	0	0	0.03	0.06	0	0	0	0.06	0.03	0.03	0	0.03	0.03	0	0	0	0.03	0	0.06	0	0	0	0.06	0.06	0.03	Pnma5
20168	174.11	188.14	217.79	212.42	221.75	229.22	237.09	226.85	254	252.79	241.1	228.15	218.99	237.76	296.12	311	352.72	378.36	390.13	204.43	206.19	221.57	219.01	226.41	250.35	236.39	234.95	Rtn3	GO:0007029//endoplasmic reticulum organization;GO:0006996//organelle organization;GO:0012501//programmed cell death;GO:0016043//cellular component organization;GO:0008219//cell death;GO:0071840//cellular component organization or biogenesis;GO:0051179//localization;GO:0006810//transport;GO:0050896//response to stimulus;GO:0051234//establishment of localization;GO:0009987//cellular process;GO:0010…
79202	9.61	8.92	9.16	9.23	7.27	6.99	6.79	7.84	8.53	7.2	8.17	9.68	9.73	7.98	5.51	4.38	4.91	4.23	4.82	13.75	12.09	6.97	8.39	11.56	9.36	8.87	8.8	Tnfrsf22	GO:0008219//cell death;GO:0009987//cellular process;GO:0012501//programmed cell death;GO:0006915//apoptotic process;GO:0016020//membrane;GO:0005488//binding;GO:0005515//protein binding;
432602	0	0.07	0	0	0	0.07	0	0	0	0.07	0	0	0	0	0.06	0	0	0	0	0	0	0	0	0	0	0	0	Krtap31-2
268379	0.02	0.01	0.01	0	0.02	0	0.01	0.02	0.02	0.01	0.01	0.03	0.04	0.07	0.07	0.07	0.06	0.09	0.08	0.01	0.01	0.03	0.02	0.01	0.02	0.03	0.05	Abca13
216829	5.93	4.96	5.69	5.41	6.24	6.2	6.09	5.71	6.32	6.27	5.14	4.61	2.72	4.01	3.36	3.51	4.76	2.78	5.68	8.69	7.6	2.3	2.1	5.64	6.89	6.53	7.49	Mmgt2	GO:0072511//divalent inorganic cation transport;GO:0051234//establishment of localization;GO:0000041//transition metal ion transport;GO:0015675//nickel cation transport;GO:0006828//manganese ion transport;GO:0006811//ion transport;GO:0006812//cation transport;GO:0070838//divalent metal ion transport;GO:0006810//transport;GO:0030001//metal ion transport;GO:0051179//localization;GO:0006825//copper …
99709	0.04	0.02	0.02	0	0	0	0.02	0	0	0	0.02	0.02	0	0.02	0.06	0.03	0	0	0.02	0.08	0.03	0.04	0	0	0.02	0	0	Clca4b	GO:0015698//inorganic anion transport;GO:0006820//anion transport;GO:0006811//ion transport;GO:0006810//transport;GO:0051234//establishment of localization;GO:0051179//localization;GO:0044425//membrane part;GO:0016020//membrane;GO:0031224//intrinsic component of membrane;GO:0005216//ion channel activity;GO:0015267//channel activity;GO:0022838//substrate-specific channel activity;GO:0015075//ion t…
70701	0.23	0.14	0.13	0.14	0.17	0.1	0.14	0.13	0.14	0.08	0.2	0.23	0.06	0.21	0.03	0.04	0.04	0	0.03	0.07	0.09	0	0.02	0.14	0.31	0.01	0.11	Nipal1	GO:0006812//cation transport;GO:0051234//establishment of localization;GO:0051179//localization;GO:0006810//transport;GO:0006811//ion transport;GO:0070838//divalent metal ion transport;GO:0072511//divalent inorganic cation transport;GO:0030001//metal ion transport;GO:0016020//membrane;GO:0031224//intrinsic component of membrane;GO:0044425//membrane part;GO:0022890//inorganic cation transmembrane …
18799	10.29	11.49	11.52	11.2	14.92	16.08	16.62	16.1	19.36	20.6	17.52	16.4	11.91	12.52	6.4	7.67	6.04	8.02	6.49	17.56	17.34	2.73	2.57	19.8	18.62	13.22	9.89	Plcd1	GO:0032502//developmental process;GO:0032957//inositol trisphosphate metabolic process;GO:0010033//response to organic substance;GO:0009725//response to hormone;GO:0048646//anatomical structure formation involved in morphogenesis;GO:0034694//response to prostaglandin;GO:1901576//organic substance biosynthetic process;GO:0006066//alcohol metabolic process;GO:1903530//regulation of secretion by cel…
68145	7.22	6.1	5.25	5.37	5.51	5.65	4.96	5.11	4.71	4.19	3.16	3.33	2.37	2.81	2.2	2.37	2.12	2	2.37	12.87	12.52	4.48	4.77	4.32	4.73	3.99	4.07	Etaa1	GO:0044428//nuclear part;GO:0044424//intracellular part;GO:0005622//intracellular;GO:0031981//nuclear lumen;GO:0031974//membrane-enclosed lumen;GO:0005623//cell;GO:0005634//nucleus;GO:0044446//intracellular organelle part;GO:0043229//intracellular organelle;GO:0043226//organelle;GO:0044422//organelle part;GO:0043231//intracellular membrane-bounded organelle;GO:0043227//membrane-bounded organelle;…
66797	2.87	2.67	1.65	1.7	1.51	1.25	1.55	1.16	2.14	2.67	1.95	1.67	1	1.03	0.16	0.03	0.01	0.08	0.17	0.73	0.83	9.87	10.12	1.8	1.89	2.84	2.32	Cntnap2	GO:0048731//system development;GO:0007417//central nervous system development;GO:0007420//brain development;GO:0048513//animal organ development;GO:0021537//telencephalon development;GO:0032501//multicellular organismal process;GO:0032502//developmental process;GO:0022610//biological adhesion;GO:0007610//behavior;GO:0060322//head development;GO:0009987//cellular process;GO:0051641//cellular local…
14938	0	0	0.35	0.14	0.07	0	0.07	0.07	0	0	0.14	0	0.07	0	0	0	0.07	0	0.07	0.07	0.14	0	0	0	0	0	0	Gzma	GO:0019219//regulation of nucleobase-containing compound metabolic process;GO:0051336//regulation of hydrolase activity;GO:0050794//regulation of cellular process;GO:0051171//regulation of nitrogen compound metabolic process;GO:0051100//negative regulation of binding;GO:0044092//negative regulation of molecular function;GO:0032069//regulation of nuclease activity;GO:0019222//regulation of metabol…
65100	41.37	26.13	24.48	24.57	22.13	21.61	16.5	20.8	16.87	15.25	6.58	6.79	12.13	10.22	13.97	14.09	14.87	10.7	11.66	34.49	30.33	16.39	14.18	16.53	16.69	18.02	16.59	Zic5	GO:0090304//nucleic acid metabolic process;GO:0018130//heterocycle biosynthetic process;GO:0048869//cellular developmental process;GO:0043170//macromolecule metabolic process;GO:1901362//organic cyclic compound biosynthetic process;GO:0009987//cellular process;GO:0006807//nitrogen compound metabolic process;GO:0007275//multicellular organism development;GO:0006351//transcription, DNA-templated;GO…
21855	24.6	23.9	26.45	27.99	23.28	23.22	25.87	24.02	20.18	20.91	18.64	19.91	16.3	17.22	15.81	17	15.87	13.26	13.74	18.93	19.44	9.51	9.29	19.14	19.01	21.23	24.01	Timm17b
100503583	2.75	1.19	1.6	2.29	2.11	1.32	1.27	1.11	1.37	1.16	0.92	0.94	0.58	0.83	0.57	0.35	0.57	0.61	0.75	1.63	2.58	0.44	0.55	1.22	1.44	0.99	1.23	Fsbp	GO:0034641//cellular nitrogen compound metabolic process;GO:0032774//RNA biosynthetic process;GO:0016070//RNA metabolic process;GO:0009987//cellular process;GO:0006725//cellular aromatic compound metabolic process;GO:0044249//cellular biosynthetic process;GO:0034654//nucleobase-containing compound biosynthetic process;GO:0090304//nucleic acid metabolic process;GO:0006807//nitrogen compound metabo…
244721	6.8	5.58	5.22	4.93	6.46	5.57	5.55	5.96	5.08	4.69	4.94	4.58	3.85	3.64	4.28	5.08	4.27	4.42	5.1	7.24	7.27	7.48	7.34	5.41	5.35	6.39	5.15	Zfp846	GO:0043167//ion binding;GO:0043169//cation binding;GO:0005488//binding;
11687	0	0.03	0.05	0.05	0.03	0.03	0.05	0.08	0.03	0	0	0.05	0.03	0.1	0.12	0.05	0.07	0.19	0.1	0.08	0.08	0.08	0	0.03	0.1	0.03	0.05	Alox15	GO:1901568//fatty acid derivative metabolic process;GO:0045785//positive regulation of cell adhesion;GO:0001676//long-chain fatty acid metabolic process;GO:1901576//organic substance biosynthetic process;GO:0043436//oxoacid metabolic process;GO:0016043//cellular component organization;GO:0055082//cellular chemical homeostasis;GO:0044255//cellular lipid metabolic process;GO:0009058//biosynthetic p…
223669	4.02	4.27	2.12	1.93	3.4	2.99	3.3	3.17	3.05	3.13	2.66	2.55	1.5	2.03	0.5	0.3	0.39	0.38	0.38	6.15	6.19	8.14	7.33	3.18	3.04	2.93	2.08	Zfp7	GO:0005488//binding;GO:0043169//cation binding;GO:0043167//ion binding;
22065	6.99	3.82	2.03	1.94	2.41	2.04	2.22	1.91	1.79	1.9	2.58	2.39	2.68	1.77	0.5	0.55	0.18	0.16	0.25	1.83	2.04	32.97	37.84	1.56	1.99	1.65	1.8	Trpc3	GO:0046683//response to organophosphorus;GO:0051049//regulation of transport;GO:0065007//biological regulation;GO:0032844//regulation of homeostatic process;GO:0051924//regulation of calcium ion transport;GO:0060341//regulation of cellular localization;GO:0050896//response to stimulus;GO:2000021//regulation of ion homeostasis;GO:0032879//regulation of localization;GO:0010959//regulation of metal …
17155	1.07	0.66	1.12	1.29	1.81	1.38	1.47	1.67	3.03	2.69	8.83	7.62	19.31	9.18	4.83	2.97	4.34	5.29	5.52	1.82	2.14	4.85	5.63	5.51	5.65	3.61	4.54	Man1a	GO:0016020//membrane;GO:0043226//organelle;GO:0043231//intracellular membrane-bounded organelle;GO:0005622//intracellular;GO:0043229//intracellular organelle;GO:0044424//intracellular part;GO:0005623//cell;GO:0044425//membrane part;GO:0044464//cell part;GO:0031224//intrinsic component of membrane;GO:0043227//membrane-bounded organelle;GO:0005488//binding;GO:0016787//hydrolase activity;GO:0043167/…
66313	14.37	14.11	13.69	13.19	12.69	13.38	12.81	13.22	14.79	13.59	12.72	12.34	11.39	11.79	9.18	8.95	8.51	9.33	9.4	16.2	16.07	10.91	11.57	13.26	12.83	13.51	11.9	Smurf2
66653	10.19	8	8.33	7.19	7.79	7.75	8.17	8.68	7.96	8.25	7.49	7.07	7.86	7.52	10.41	10.33	10.13	8.1	9.34	5.47	6.52	6.78	7.01	8.13	8.8	7.06	8.24	Brf2
21753	6.31	4.23	1.84	1.57	2.77	2.11	2.79	2.63	2.25	2.04	2.03	1.97	3.13	1.58	0.12	0.14	0.03	0.02	0.02	6.87	7.7	0.92	0.73	2.62	2.47	2	1.75	Tes	GO:0008283//cell proliferation;GO:0032991//macromolecular complex;GO:0005622//intracellular;GO:0044464//cell part;GO:0005924//cell-substrate adherens junction;GO:0030055//cell-substrate junction;GO:0005912//adherens junction;GO:0016020//membrane;GO:0044424//intracellular part;GO:0005623//cell;GO:0070161//anchoring junction;GO:0030054//cell junction;GO:0046872//metal ion binding;GO:0043169//cation…
225339	18.7	19.83	20.96	22.11	19.73	20.56	17.52	19.87	19.78	19.06	17.87	18.98	18.58	20.84	24.49	21.95	21.05	24.21	23.83	23.54	22.46	12.29	13.07	20.25	20.19	20.48	19.59	Ammecr1l
226757	31.83	34.28	35.02	34.57	34.24	32.97	28.28	33.01	34.3	30.89	29.89	29.92	29.03	29.1	21	18.06	18.61	23.46	23.39	39.4	37.15	25.34	25.55	31.1	32.67	35.83	30.77	Wdr26	GO:0070013//intracellular organelle lumen;GO:0043227//membrane-bounded organelle;GO:0043233//organelle lumen;GO:0044464//cell part;GO:0043231//intracellular membrane-bounded organelle;GO:0044428//nuclear part;GO:0031981//nuclear lumen;GO:0044422//organelle part;GO:0031974//membrane-enclosed lumen;GO:0044424//intracellular part;GO:0005622//intracellular;GO:0005634//nucleus;GO:0044446//intracellula…
207175	0.65	0.93	3.77	3.24	2.82	3.85	2.19	3.44	1.86	1.72	2.77	2.46	2.16	10.08	3.3	4.32	3.91	5.31	6.44	2.6	3.1	3.28	3.3	1.8	2.97	3.34	3.77	Cetn4	GO:0044430//cytoskeletal part;GO:0043226//organelle;GO:0015630//microtubule cytoskeleton;GO:0005813//centrosome;GO:0005815//microtubule organizing center;GO:0043229//intracellular organelle;GO:0005622//intracellular;GO:0044464//cell part;GO:0043228//non-membrane-bounded organelle;GO:0005623//cell;GO:0044422//organelle part;GO:0044424//intracellular part;GO:0043232//intracellular non-membrane-boun…
64451	13.93	13.47	15.79	15.74	18.31	17.69	15.92	19.16	19.35	18.35	24.54	23.55	35.49	27.81	20.92	22.84	26.01	21.88	23.8	11.82	11.63	16.4	15.8	23.32	23.01	22.8	21.66	Dip2a
22381	118.56	118.8	102.56	99.91	96.79	103.17	107.14	92.3	94.44	99.4	72.31	82.58	42.17	51.47	24.83	24.07	25.32	27.71	27.83	158.16	188.96	68.5	69.01	78.81	90.44	75.74	80.45	Wbp5
26951	13.64	15.5	13.5	13.41	13.03	12.7	11.73	12.25	12.42	12.05	12.24	13.64	10.49	10.75	7.4	8.67	8.9	8.48	8.49	23.07	21.06	12.63	12.62	12.46	12.72	11.19	11.33	Zw10	GO:0050789//regulation of biological process;GO:0071840//cellular component organization or biogenesis;GO:0007346//regulation of mitotic cell cycle;GO:0051234//establishment of localization;GO:0048519//negative regulation of biological process;GO:0000819//sister chromatid segregation;GO:0033036//macromolecule localization;GO:0051179//localization;GO:0043933//macromolecular complex subunit organiz…
19132	0.33	0.14	0.17	0.24	0.14	0.24	0.24	0.17	0.31	0.3	0.24	0.1	0.31	0.1	0	0.1	0.03	0.17	0.17	0.42	0.31	0	0.07	0.13	0.24	0.1	0.13	Prph	GO:0016043//cellular component organization;GO:0009987//cellular process;GO:0007010//cytoskeleton organization;GO:0006996//organelle organization;GO:0071840//cellular component organization or biogenesis;GO:0005622//intracellular;GO:0099081//supramolecular polymer;GO:0044424//intracellular part;GO:0043228//non-membrane-bounded organelle;GO:0005882//intermediate filament;GO:0099512//supramolecular…
68338	0.03	0.03	0.03	0	0.03	0.03	0.07	0	0	0	0	0	0.03	0	0	0	0	0	0	0.07	0.03	0	0	0	0	0	0	Golt1a
233005	0	0	0	0	0	0	0	0	0	0	0	0	0	0	0	0	0.03	--	--	--	--	--	--	--	--	--	--	--	--
22640	11.65	12.44	9.47	9	10.57	9.55	11.22	10	9.74	11.08	12.11	11.66	7.95	7.88	5.14	5.17	6.66	5.58	7.17	10.54	10.01	11.25	11.49	10.14	8.43	9.25	9.78	Zfp1	GO:0008152//metabolic process;GO:0044237//cellular metabolic process;GO:0034645//cellular macromolecule biosynthetic process;GO:0044260//cellular macromolecule metabolic process;GO:0044249//cellular biosynthetic process;GO:0032774//RNA biosynthetic process;GO:0018130//heterocycle biosynthetic process;GO:0009987//cellular process;GO:0019438//aromatic compound biosynthetic process;GO:0044271//cellu…
72080	12.2	16.86	14.93	13.51	14.6	15.21	16.04	13.96	14.07	15.94	24.66	22.85	15.34	12.87	0.23	0.13	0.07	0.04	0.12	13.9	12.14	0.32	0.48	15.38	15.28	10.2	12.36	Sapcd2	GO:0070013//intracellular organelle lumen;GO:0044464//cell part;GO:0005622//intracellular;GO:0043231//intracellular membrane-bounded organelle;GO:0044428//nuclear part;GO:0044424//intracellular part;GO:0031981//nuclear lumen;GO:0044446//intracellular organelle part;GO:0043233//organelle lumen;GO:0043227//membrane-bounded organelle;GO:0031974//membrane-enclosed lumen;GO:0043226//organelle;GO:00444…
22704	13.65	18.52	12.57	12	12.25	12.45	12.58	12.1	11.93	11.03	12.66	13.09	11.48	12.25	8.03	9.22	7.25	5.95	6.47	14.77	14.81	7.85	7.12	11.6	11.67	11.06	11.44	Zfp46	GO:0008152//metabolic process;GO:0071704//organic substance metabolic process;GO:0006725//cellular aromatic compound metabolic process;GO:0010467//gene expression;GO:0016070//RNA metabolic process;GO:1901360//organic cyclic compound metabolic process;GO:0044237//cellular metabolic process;GO:0043170//macromolecule metabolic process;GO:0009058//biosynthetic process;GO:0018130//heterocycle biosynth…
329731	0.03	0	0	0.03	0.04	0.03	0.03	0.04	0	0.01	0	0.01	0.03	0.07	0	0.01	0	0	0	0.07	0.06	0.06	0.15	0	0.03	0.07	0	Fam19a3
80284	15.41	15.23	17.04	19.19	21.28	19.24	21.12	20.2	16.72	20.57	18.68	18.26	18.95	16.63	18.6	20.6	17.91	14.2	15.6	11.64	13.73	16.85	16.19	17.36	18.67	21.38	24.79	Smim12	GO:0016020//membrane;GO:0031224//intrinsic component of membrane;GO:0044425//membrane part;
209590	0	0.02	0.02	0.05	0	0.02	0.02	0.02	0	0	0	0.12	0	0.07	0	0	0	0	0	0	0	0.08	0.03	0	0	0.02	0	Il23r	GO:0002819//regulation of adaptive immune response;GO:0051174//regulation of phosphorus metabolic process;GO:0051239//regulation of multicellular organismal process;GO:0042129//regulation of T cell proliferation;GO:0051707//response to other organism;GO:1901564//organonitrogen compound metabolic process;GO:0065007//biological regulation;GO:2000026//regulation of multicellular organismal developme…
70419	10.02	13.23	8.78	6.99	7.63	8.21	8.73	8.85	6.97	7.12	4.51	4	1.84	2.08	0.57	0.73	0.8	0.93	0.85	8.77	10.11	0.25	0.24	5.26	6.33	4.25	4.25	2810408A11Rik	GO:0065007//biological regulation;GO:0050794//regulation of cellular process;GO:0050789//regulation of biological process;
67755	30.9	30.84	29.57	28.48	26.39	30.26	29.88	29.02	29.4	30.01	32.24	28.61	25.1	25.03	25.49	24.67	23.03	21.02	22.79	29.59	31.28	25.16	24.98	32.07	29.33	24.41	25.54	Ddx47	GO:0042254//ribosome biogenesis;GO:0022613//ribonucleoprotein complex biogenesis;GO:0016070//RNA metabolic process;GO:0090304//nucleic acid metabolic process;GO:0044238//primary metabolic process;GO:0012501//programmed cell death;GO:0044260//cellular macromolecule metabolic process;GO:0010467//gene expression;GO:0046483//heterocycle metabolic process;GO:0008152//metabolic process;GO:0043170//macr…
20924	58.91	61.61	54.82	54.74	53.45	50.95	53.73	53.78	48.72	54.38	49.47	51.64	47.23	49.98	26.15	24.15	27.7	23.21	25.89	51.15	48.84	49.16	47.6	56.47	51.67	47.98	44.61	Supt5	GO:0048522//positive regulation of cellular process;GO:0034654//nucleobase-containing compound biosynthetic process;GO:0044249//cellular biosynthetic process;GO:0006368//transcription elongation from RNA polymerase II promoter;GO:0031331//positive regulation of cellular catabolic process;GO:0019219//regulation of nucleobase-containing compound metabolic process;GO:0031323//regulation of cellular …
59025	20.01	19.52	17.19	17.69	17.9	16.95	17.53	17.26	18.35	16.24	17.49	17.36	10.78	11.71	10.67	10.59	11.52	13.84	14.45	30.53	30.14	21.27	22.24	15.68	18.27	36.66	34.91	Usp14	GO:0051171//regulation of nitrogen compound metabolic process;GO:0032269//negative regulation of cellular protein metabolic process;GO:0030162//regulation of proteolysis;GO:0044237//cellular metabolic process;GO:0044092//negative regulation of molecular function;GO:0048523//negative regulation of cellular process;GO:0009892//negative regulation of metabolic process;GO:0031323//regulation of cellu…
353166	0	0	0	0	0	0	0	0	0	0	0	0	0	0	0	0	0	0	0	0	0.06	0	0	--	--	--	--	--	--
319171	1.37	1.22	16.24	20.15	14.29	16.56	23.86	13.79	7.5	10.65	2.38	1.94	0.67	0	0.65	1.53	0	0	1.1	48.54	60.51	0.27	2.97	11.28	11.19	3.39	10.78	Hist1h2ap	GO:0051276//chromosome organization;GO:0006996//organelle organization;GO:0009987//cellular process;GO:0043933//macromolecular complex subunit organization;GO:0016043//cellular component organization;GO:0006325//chromatin organization;GO:0071824//protein-DNA complex subunit organization;GO:0034728//nucleosome organization;GO:0071840//cellular component organization or biogenesis;GO:0000785//chrom…
380928	1.49	1.16	1.73	1.49	2.39	1.96	1.88	2.32	1.94	1.94	1.33	1.33	0.75	1.25	0.1	0.14	0.03	0.03	0.12	1.22	1.17	2.58	2.93	2.33	2.38	1.79	1.32	Lmo7	GO:0007155//cell adhesion;GO:0022610//biological adhesion;GO:0005911//cell-cell junction;GO:0005886//plasma membrane;GO:0044464//cell part;GO:0005623//cell;GO:0016020//membrane;GO:0044459//plasma membrane part;GO:0071944//cell periphery;GO:0030054//cell junction;GO:0044425//membrane part;GO:0008092//cytoskeletal protein binding;GO:0043169//cation binding;GO:0005488//binding;GO:0046914//transition…
232367	0	0	0	0	0	0	0	0	0	0	0	0	0	0.05	0	0	0	0.02	0	0.05	0	0	0	0	0.05	0	0	Vmn2r27	GO:0050896//response to stimulus;GO:0051716//cellular response to stimulus;GO:0065007//biological regulation;GO:0007165//signal transduction;GO:0050794//regulation of cellular process;GO:0050789//regulation of biological process;GO:0023052//signaling;GO:0009987//cellular process;GO:0007154//cell communication;GO:0016020//membrane;GO:0004871//signal transducer activity;
68977	35.09	41.4	48.59	51.36	53.08	58.79	62.38	53.24	45.74	54.13	59.61	55.19	117.37	96.59	193.85	209.65	203.72	194.75	203.84	15.81	15.68	31.23	30.82	45.06	48.43	53.82	58.57	Haghl	GO:0008152//metabolic process;GO:0043603//cellular amide metabolic process;GO:0071704//organic substance metabolic process;GO:0006518//peptide metabolic process;GO:0009987//cellular process;GO:0044237//cellular metabolic process;GO:1901564//organonitrogen compound metabolic process;GO:0006749//glutathione metabolic process;GO:0006807//nitrogen compound metabolic process;GO:0006575//cellular modif…
13105	0	0.04	0	0	0	0	0.04	0	0	0	0	0	0.08	0	0	0	0.14	0	0	0.04	0	0	0	0	0	0	0.04	Cyp2d9	GO:0042221//response to chemical;GO:0050896//response to stimulus;GO:0010033//response to organic substance;GO:0043227//membrane-bounded organelle;GO:0043231//intracellular membrane-bounded organelle;GO:0044424//intracellular part;GO:0044464//cell part;GO:0005622//intracellular;GO:0016020//membrane;GO:0031090//organelle membrane;GO:0043226//organelle;GO:0044422//organelle part;GO:0043229//intrace…
330096	1.39	1.15	2.12	2.65	0.86	0.77	0.98	0.96	0.24	0.25	0.11	0.11	0.36	0.27	0.18	0.17	0.16	0.29	0.29	0.16	0.26	0.62	0.63	0.18	0.34	2.32	1.46	Shisa3
17227	0	0	0	0.12	0	0	0.12	0	0	0	0	0	0	0	0.12	0	0	0	0	0.38	0.23	0.13	0.13	0	0	0	0	Mcpt4	GO:0043170//macromolecule metabolic process;GO:0019538//protein metabolic process;GO:1901564//organonitrogen compound metabolic process;GO:0006807//nitrogen compound metabolic process;GO:0071704//organic substance metabolic process;GO:0008152//metabolic process;GO:0044238//primary metabolic process;GO:0044464//cell part;GO:0005623//cell;GO:0033218//amide binding;GO:0008233//peptidase activity;GO:…
23850	1.59	1.71	0.74	0.97	0.58	0.65	0.5	0.57	0.39	0.3	0.11	0.14	0.22	0.58	0.05	0.05	0.02	0.03	0.03	0.1	0.08	0.14	0.05	0.34	0.39	0.21	0.12	Pappa2
100039177	0	0	0	0	0	0	0	0	0	0	0	0	0	0	0	0	0	0	0	0.11	0.08	0	0	--	--	--	--	--	--
407823	19.1	13.64	9.47	8.77	10.17	9.78	8.13	10.52	11.2	9.24	9.93	10.15	10.75	9.92	8.36	9.21	11.05	11.09	12.33	20.19	17.31	13.34	12.44	12.11	10.31	10.07	7.5	Baz2b
109778	5.03	4.47	7.44	7.01	7.73	7.46	8.28	8.03	7.67	8.31	11.33	12.49	12.47	10.56	7.47	7.86	8.05	8.8	8.32	3.38	4	11.02	10.6	9.29	8.43	7.59	8.6	Blvra	GO:0006787//porphyrin-containing compound catabolic process;GO:0006725//cellular aromatic compound metabolic process;GO:1901564//organonitrogen compound metabolic process;GO:0006807//nitrogen compound metabolic process;GO:1901360//organic cyclic compound metabolic process;GO:0034641//cellular nitrogen compound metabolic process;GO:0046700//heterocycle catabolic process;GO:0019439//aromatic compou…
56434	155.14	174.38	210.33	217.15	207.29	220.73	226	213.85	237.09	235.56	243.46	231.19	295.1	313.78	382.36	403.79	503.27	483.84	580.69	102.96	117.47	137.08	145.97	203.49	226.22	213.71	253.45	Tspan3
54387	13.93	16.7	13.84	13.99	13.43	12.42	12.44	13.01	11.6	11.01	12.35	12.78	11.28	12.28	9.22	7.85	7.55	6.73	7.07	14.72	14.16	11.02	10.62	12.56	12.42	11.6	11.1	Mcm3ap	GO:0044464//cell part;GO:0005623//cell;GO:0005737//cytoplasm;GO:0005622//intracellular;GO:0044444//cytoplasmic part;GO:0044424//intracellular part;GO:0043227//membrane-bounded organelle;GO:0043229//intracellular organelle;GO:0043226//organelle;GO:0043231//intracellular membrane-bounded organelle;
109181	5.03	3.96	4.54	5.03	4.97	4.04	2.82	4.81	4.67	3.7	3.67	4.36	7.63	5.96	7.9	6.14	7.09	8.47	6.5	4.89	4.32	7.71	7.99	5.53	4.91	6.7	4.51	Trip11
74068	0	0	0	0	0	0	0	0	0	0	0	0	0	0	0	0	0	--	--	--	--	--	--	--	--	--	--	--	--
233826	4.01	3.74	2.4	2.61	2.03	2.28	1.67	2.25	1.76	1.73	2.04	1.43	0.96	0.99	0.35	0.58	0.64	0.41	0.59	3.91	3.83	1.16	0.84	1.35	1.46	1.12	1.22	Palb2	GO:0006950//response to stress;GO:0006725//cellular aromatic compound metabolic process;GO:0009653//anatomical structure morphogenesis;GO:0009987//cellular process;GO:0050896//response to stimulus;GO:0006139//nucleobase-containing compound metabolic process;GO:0006915//apoptotic process;GO:0009790//embryo development;GO:0043009//chordate embryonic development;GO:0009792//embryo development ending…
70359	6.7	8.14	7.59	7.87	6.87	6.95	6.99	7.47	5.7	6.35	7.69	7.78	7.27	6.66	4.11	5.09	4.69	3.51	3.9	5.46	5.79	5.71	5.37	6.31	6.12	6.54	7.39	Gtpbp3	GO:0009117//nucleotide metabolic process;GO:0019637//organophosphate metabolic process;GO:0016070//RNA metabolic process;GO:0009154//purine ribonucleotide catabolic process;GO:0034641//cellular nitrogen compound metabolic process;GO:1901565//organonitrogen compound catabolic process;GO:0055086//nucleobase-containing small molecule metabolic process;GO:1901292//nucleoside phosphate catabolic proce…
17384	0	0	0	0	0	0.04	0	0	0	0	0	0	0	0.03	0.03	0	0	0	0	0	0.07	0	0	0	0	0	0	Mmp10	GO:0032963//collagen metabolic process;GO:0009987//cellular process;GO:0016477//cell migration;GO:0016043//cellular component organization;GO:0071840//cellular component organization or biogenesis;GO:0008152//metabolic process;GO:0043170//macromolecule metabolic process;GO:0051674//localization of cell;GO:0040011//locomotion;GO:1901564//organonitrogen compound metabolic process;GO:0048870//cell m…
229512	29.02	35.71	27.96	27.87	26.86	27.53	28.42	26.89	26.92	27.98	28.72	29.61	24.34	26.58	27.16	28.9	28.42	25.29	26.53	29.11	27.27	24.27	23.27	30.49	28.3	26.28	25.54	Smg5
234371	10.81	15.89	15.87	14.71	13.54	14.87	15.69	15.82	15.46	13.49	16.31	17.71	17.37	16.43	16.63	16.84	20.35	15.85	16.44	7.66	8.61	9.19	9.26	14.2	13.98	13.26	15.71	Tmem161a	GO:1901360//organic cyclic compound metabolic process;GO:0006281//DNA repair;GO:0009987//cellular process;GO:0006979//response to oxidative stress;GO:0006259//DNA metabolic process;GO:0008219//cell death;GO:0009411//response to UV;GO:0071704//organic substance metabolic process;GO:0046483//heterocycle metabolic process;GO:0006725//cellular aromatic compound metabolic process;GO:0050896//response …
433597	0	0	0	0	0	0	0	0	0	0	0	0	0	0	0	0	0	--	--	--	--	--	--	--	--	--	--	--	--
100043627	0	0.11	0	0.1	0	0	0	0.32	0	0	0	0.11	0	0	0.13	0	0.1	0	0	0.11	0	0	0.22	0.21	0	0	0	Gm4559
231798	18.66	20.8	17.88	18.82	13.27	14.47	13.96	14.66	12.62	12.77	15.55	14.78	18.39	15.23	11.71	13.49	13	10.52	12.02	12.75	11.1	14.01	13.09	13.25	14.54	16.25	15.16	Lrch4	GO:1901360//organic cyclic compound metabolic process;GO:0034641//cellular nitrogen compound metabolic process;GO:0010467//gene expression;GO:0018130//heterocycle biosynthetic process;GO:0009059//macromolecule biosynthetic process;GO:0090304//nucleic acid metabolic process;GO:1901362//organic cyclic compound biosynthetic process;GO:0044249//cellular biosynthetic process;GO:0044238//primary metabo…
17110	0.05	0.1	0.05	0.09	0.05	0.13	0.05	0.11	0.05	0.05	0.36	0.46	0.63	0.21	0.18	0.24	0.1	0.15	0.21	1.07	1.68	0.82	0.17	0.16	0.17	0.05	0.1	Lyz1
664883	17.63	20.65	20	20.61	25.82	27	25.44	25.34	24.3	21.89	32.04	31.94	18.26	21.2	9.58	10.81	10.22	14.22	14.89	34.95	34.08	19.01	18.86	20.27	22.76	24.08	22.14	Nova1	GO:0090304//nucleic acid metabolic process;GO:0044260//cellular macromolecule metabolic process;GO:0032501//multicellular organismal process;GO:0000377//RNA splicing, via transesterification reactions with bulged adenosine as nucleophile;GO:0032502//developmental process;GO:0008152//metabolic process;GO:0007154//cell communication;GO:0023052//signaling;GO:0007267//cell-cell signaling;GO:0009987//…
70831	0	0	0	0	0	0	0	0	0	0	0	0	0	0	0	0	0	--	--	--	--	--	--	--	--	--	--	--	--
108672	2.89	2.78	3.37	3.16	2.6	2.65	2.39	2.53	2.62	1.78	2.96	2.93	2.65	2.81	3.18	2.59	2.78	3.1	3.22	2.74	2.91	0.71	0.66	2.18	2.35	2.59	2.26	Zdhhc15	GO:0016043//cellular component organization;GO:1901564//organonitrogen compound metabolic process;GO:1901566//organonitrogen compound biosynthetic process;GO:0042158//lipoprotein biosynthetic process;GO:0006996//organelle organization;GO:0071840//cellular component organization or biogenesis;GO:0044238//primary metabolic process;GO:0044260//cellular macromolecule metabolic process;GO:0009987//cel…
70859	0.07	0.08	0.19	0.07	0.1	0.12	0.21	0.1	0.1	0.02	0.14	0.11	0.08	0.05	0	0.06	0	0.02	0	0.07	0.07	0.15	0.15	0.12	0.07	0.15	0	Lrrc63
224014	6.33	7.1	6.56	6.49	5.87	5.3	4.42	5.53	6.03	4.59	3.88	4.17	3.37	4.1	8.25	6.8	6.81	11.93	11.37	11.77	10.84	11.55	11.97	4.8	4.7	6.02	4.51	Fgd4	GO:0045937//positive regulation of phosphate metabolic process;GO:0065007//biological regulation;GO:0030031//cell projection assembly;GO:0050789//regulation of biological process;GO:0022607//cellular component assembly;GO:0071900//regulation of protein serine/threonine kinase activity;GO:0023051//regulation of signaling;GO:0042327//positive regulation of phosphorylation;GO:0051338//regulation of …
620807	0	0	0	0	0	0	0	0	0.12	0	0	0.12	0	0	0	0	0	0	0	0.12	0.28	0	0	0	0	0	0	Mup6	GO:0007610//behavior;GO:0051179//localization;GO:0032501//multicellular organismal process;GO:0050890//cognition;GO:0051234//establishment of localization;GO:0007612//learning;GO:0003008//system process;GO:0050877//nervous system process;GO:0007611//learning or memory;GO:0008306//associative learning;GO:0005576//extracellular region;GO:0044421//extracellular region part;GO:0005549//odorant bindin…
11704	0	0	0	0	0	0	0	0	0	0	0	0	0	0	0	0	0	--	--	--	--	--	--	--	--	--	--	--	--
244562	0.14	0.15	0.08	0.13	0.12	0.08	0.18	0.17	0.09	0.13	0.16	0.15	0.16	0.26	0.07	0.06	0.21	0.14	0.05	0.07	0.04	1.78	1.73	0.09	0.12	0.71	0.59	Abcc12	GO:0051179//localization;GO:0051234//establishment of localization;GO:0044424//intracellular part;GO:0031224//intrinsic component of membrane;GO:0044425//membrane part;GO:0043226//organelle;GO:0044464//cell part;GO:0043231//intracellular membrane-bounded organelle;GO:0005623//cell;GO:0043227//membrane-bounded organelle;GO:0005622//intracellular;GO:0043229//intracellular organelle;GO:0016020//memb…
104082	9.18	9.59	9.81	9.4	9.38	10.29	8.93	10.35	12.01	10.3	10.27	11	13.78	12.35	18.44	15.83	16.89	20.79	18.57	10.79	9.68	19.72	18.69	11.79	11.12	12.39	11.29	Wdr7
278676	0	0.04	0	0.04	0	0.16	0.13	0	0.09	0	0.04	0	0	0	0.04	0	0	0	0	0.13	0.04	0	0.05	0	0	0.05	0.04	AY358078
75906	7.57	7.59	8.12	8.57	8.57	7.86	8.87	8.38	9.28	8.63	8.12	8.97	8.77	10.91	4.95	4.35	4.75	4.99	4.66	5.81	5.48	12.55	12.96	8.79	8.81	9.37	8.43	Fam184a
94185	28.09	26.4	34.92	34.9	41.34	42.67	40.99	39.85	39.32	39.04	51.05	47.05	38.69	31.25	5.06	4.92	3.14	1.46	2.26	15.69	16.28	7.76	7.27	38.94	42	44.12	47.62	Tnfrsf21	GO:0008219//cell death;GO:0007154//cell communication;GO:0009987//cellular process;GO:0070997//neuron death;GO:0044464//cell part;GO:0031224//intrinsic component of membrane;GO:0042995//cell projection;GO:0016020//membrane;GO:0043005//neuron projection;GO:0044425//membrane part;GO:0005623//cell;GO:0097458//neuron part;GO:0120025//plasma membrane bounded cell projection;
12522	5.34	5.29	3.89	3.88	3.68	2.97	3.3	3.71	2.86	2.75	6.47	5.55	10.44	5.71	2.17	4.14	2.2	1.1	1.58	1.66	1.74	5.93	6.57	4.81	3.83	3.1	5.05	Cd83
72429	1.96	2.59	2.51	2.8	2.34	2.46	2.43	1.93	2.29	2.45	3.13	2.21	4.31	3.77	2.66	3.37	3.02	2.52	2.99	2.8	3.4	2.41	2.83	2.26	2.9	1.97	3.1	Dnajc25
66707	0.38	0.38	1.07	0.75	0.21	0.34	0.62	0.59	0.42	0.45	0.29	0.34	0.72	0.46	1.02	0.59	0.64	1.38	0.78	0.47	0.51	0.71	0.57	0.25	0.37	0.47	0.25	Nkapl
14950	36.1	45.03	35.22	34.33	34.51	38.48	36.37	36.83	38.51	39.82	40	38.54	35.19	40.2	28.11	28.49	28.9	28.44	25.95	29.12	25.94	26.06	24.52	39.42	37	39.33	39.47	H13
329628	6.58	6.76	6.31	6.33	3.65	3.39	3.06	4.01	1.77	1.49	1.36	1.35	1.74	1.87	0.42	0.41	0.23	0.17	0.24	0.66	0.62	0.51	0.44	1.84	1.74	4.36	3.33	Fat4
242362	9.51	9.34	13.61	13.67	12.94	11.95	11.1	11.93	11.25	9.42	9.65	9.66	12.58	11.65	26.42	25.14	25.13	38.99	37.28	14.36	13.79	12.19	12.54	9.97	10.61	11.08	11.3	Manea	GO:0006486//protein glycosylation;GO:0019538//protein metabolic process;GO:0044260//cellular macromolecule metabolic process;GO:0009987//cellular process;GO:0071704//organic substance metabolic process;GO:0044267//cellular protein metabolic process;GO:0034645//cellular macromolecule biosynthetic process;GO:0044238//primary metabolic process;GO:1901137//carbohydrate derivative biosynthetic process…
328780	0	0	0	0	0	0.05	0	0	0	0	0	0	0	0	0.09	0	0	0	0	0.1	0.1	0	0.05	0	0	0	0	Prss34	GO:0036211//protein modification process;GO:0019538//protein metabolic process;GO:1901564//organonitrogen compound metabolic process;GO:0044267//cellular protein metabolic process;GO:0006464//cellular protein modification process;GO:0043170//macromolecule metabolic process;GO:0071704//organic substance metabolic process;GO:0009987//cellular process;GO:0043412//macromolecule modification;GO:001814…
70312	17.61	17.14	18.05	16.9	15.71	17.12	16.91	17.21	13.69	16.03	13.27	13	11.75	11.86	9.33	8.69	9.46	5.91	7.22	16.8	16.97	11.27	9.94	15.85	14.25	13.01	14.53	Cactin	GO:0010033//response to organic substance;GO:0048523//negative regulation of cellular process;GO:0032268//regulation of cellular protein metabolic process;GO:0001960//negative regulation of cytokine-mediated signaling pathway;GO:0002832//negative regulation of response to biotic stimulus;GO:0032496//response to lipopolysaccharide;GO:0031326//regulation of cellular biosynthetic process;GO:0048585/…
117148	10.56	10.43	12.07	10.93	13.36	12.79	15.39	13.74	13.57	17.92	22.91	23.97	12.8	13.32	0.31	0.2	0.03	0.24	0.24	2.96	3.09	2.33	1.91	16.89	17.26	10.93	11.13	Necab2	GO:0050794//regulation of cellular process;GO:0019932//second-messenger-mediated signaling;GO:0007154//cell communication;GO:0009987//cellular process;GO:0050896//response to stimulus;GO:0007165//signal transduction;GO:0035556//intracellular signal transduction;GO:0051716//cellular response to stimulus;GO:0050789//regulation of biological process;GO:0023052//signaling;GO:0065007//biological regul…
66177	98.79	99.98	129.08	126.78	120.95	133.19	138.77	124.59	110.77	125.26	131.31	122.73	78.09	94.61	90.34	83.23	96.33	64.17	64.43	91.86	99.88	67.9	69.58	115.64	113.17	108.86	131.91	Ubl5	GO:0005623//cell;GO:0044424//intracellular part;GO:0005622//intracellular;GO:0044464//cell part;
69035	13.8	12.67	13.97	13.8	14.23	13.92	14.15	14.26	14.63	13.97	11.49	11	9.27	10.43	6.75	6.79	6.59	6.07	6.59	11.63	12.1	11.56	11.31	14.13	13.39	14.01	13.27	Zdhhc3	GO:1901566//organonitrogen compound biosynthetic process;GO:0015833//peptide transport;GO:0042886//amide transport;GO:0009058//biosynthetic process;GO:0042157//lipoprotein metabolic process;GO:0051234//establishment of localization;GO:0008104//protein localization;GO:0044260//cellular macromolecule metabolic process;GO:0006807//nitrogen compound metabolic process;GO:0071702//organic substance tra…
102032	11.76	10.38	11.48	10.37	12.33	13.39	12.95	12.51	12.67	13.06	14.28	13.75	16.23	15.69	20.21	19.08	20.71	25.01	22.73	14.14	16.1	15.94	16.66	12.41	14.6	13.49	14.81	Smim19	GO:0044428//nuclear part;GO:0005622//intracellular;GO:0031981//nuclear lumen;GO:0005623//cell;GO:0031224//intrinsic component of membrane;GO:0044425//membrane part;GO:0044446//intracellular organelle part;GO:0043226//organelle;GO:0043227//membrane-bounded organelle;GO:0044464//cell part;GO:0005634//nucleus;GO:0043229//intracellular organelle;GO:0044422//organelle part;GO:0044424//intracellular pa…
664609	0	0	0	0	0	0	0	0	0	0	0	0	0	0	0	0	0.07	--	--	--	--	--	--	--	--	--	--	--	--
93746	0.05	0.09	0	0.05	0.05	0.05	0.09	0.05	0.14	0	0.14	0	0	0	0	0	0.04	0	0.09	0.09	0	0	0.05	0.05	0.05	0	0	Gprc5d	GO:0009987//cellular process;GO:0032502//developmental process;GO:0009913//epidermal cell differentiation;GO:0030216//keratinocyte differentiation;GO:0048856//anatomical structure development;GO:0030855//epithelial cell differentiation;GO:0008544//epidermis development;GO:0007275//multicellular organism development;GO:0009888//tissue development;GO:0007154//cell communication;GO:0030154//cell dif…
71805	27.19	30.22	31.41	31.12	26.22	28.44	28.03	29.11	23.59	22.52	17.4	18.05	14.08	17.25	13.39	12.84	12.39	12.56	13.27	29.82	30.22	7	7.33	23.07	21.13	26.64	27.61	Nup93	GO:0043933//macromolecular complex subunit organization;GO:0006997//nucleus organization;GO:0006810//transport;GO:0015931//nucleobase-containing compound transport;GO:0009987//cellular process;GO:0050658//RNA transport;GO:0008104//protein localization;GO:0051234//establishment of localization;GO:0016043//cellular component organization;GO:0051236//establishment of RNA localization;GO:0071822//pro…
75687	15.11	18.35	14.58	14.73	13.89	14.13	14.16	13.8	13.73	14.71	13.35	13.32	12.53	15.69	8.34	10.55	8.65	8.11	8.77	12.39	11.48	21.22	19.73	15.06	13.74	15.61	14.29	Fam65a	GO:0005623//cell;GO:0044424//intracellular part;GO:0005622//intracellular;GO:0044464//cell part;
14559	14.44	15.16	22.28	20.98	23.39	26.42	26.37	23.15	25.12	31.68	46.94	43.63	51.57	57.84	75.25	100.65	85.88	69.87	64.17	8.81	8.89	24.41	21.77	27.94	28	30.87	41.09	Gdf1	GO:0006807//nitrogen compound metabolic process;GO:0006796//phosphate-containing compound metabolic process;GO:0006793//phosphorus metabolic process;GO:0044238//primary metabolic process;GO:0048856//anatomical structure development;GO:0044237//cellular metabolic process;GO:0071704//organic substance metabolic process;GO:0009888//tissue development;GO:1901564//organonitrogen compound metabolic pro…
230376	9.32	7.93	7.04	7.19	5.65	5.73	4.91	6.88	5.4	4.02	3.84	4.41	1.8	2.2	1.04	1.27	1.42	1.25	1.39	12.49	11.07	2.43	2.28	4.89	4.93	4.35	3.91	Haus6	GO:0007049//cell cycle;GO:0016043//cellular component organization;GO:0071822//protein complex subunit organization;GO:0022402//cell cycle process;GO:0044085//cellular component biogenesis;GO:0070271//protein complex biogenesis;GO:0009987//cellular process;GO:0065003//macromolecular complex assembly;GO:0007010//cytoskeleton organization;GO:0022607//cellular component assembly;GO:0071840//cellular…
70357	6.81	4.28	4.78	4.63	4.47	4.72	5.39	4.08	4.51	4.37	6.59	6	6.66	5.86	3.61	3.08	2.29	2.08	3.2	1.11	1.56	26.63	26.98	3.53	4.77	8.78	11.53	Kcnip1	GO:0055085//transmembrane transport;GO:0007154//cell communication;GO:0051606//detection of stimulus;GO:0051179//localization;GO:0006812//cation transport;GO:0050896//response to stimulus;GO:0030001//metal ion transport;GO:0007267//cell-cell signaling;GO:0006810//transport;GO:0009987//cellular process;GO:0001508//action potential;GO:0065007//biological regulation;GO:0042391//regulation of membran…
15366	12.09	15.75	11.73	12.7	9.72	9.87	9.54	9.51	7.97	7.41	7.99	8.27	4.63	4.78	2.09	1.6	1.7	1.77	1.59	28.52	26.27	4.23	3.55	8	9.29	7.83	7.21	Hmmr	GO:0044424//intracellular part;GO:0005623//cell;GO:0005622//intracellular;GO:0044464//cell part;
68927	10.26	12.21	9.37	9.19	10.18	9.82	10.77	9.68	9.08	9.28	13.49	14.15	8.87	9.43	11.56	12.27	12.04	11.84	12.79	17.61	17.64	13.15	14.85	9.08	10.01	11.38	12.11	Ptcd2	GO:0010467//gene expression;GO:0071704//organic substance metabolic process;GO:0032501//multicellular organismal process;GO:0008152//metabolic process;GO:0007507//heart development;GO:0043170//macromolecule metabolic process;GO:0009653//anatomical structure morphogenesis;GO:0055001//muscle cell development;GO:0048869//cellular developmental process;GO:0009987//cellular process;GO:0061061//muscle …
279561	3.49	3.96	3.38	3.58	3.26	3.15	2.36	3.36	3.56	3.03	2.94	3.36	2.29	2.75	3.47	3.52	2.97	3.2	3.55	3.44	3.24	2.76	3.05	3.22	3.26	3.91	3.13	Wnk3
81017	0	0	0	0	0	0	0	0	0	0	0	0	0.01	0	0	0.03	0	0	0	0.04	0.13	0	0	--	--	--	--	--	--
20630	107.39	106.39	105.7	116.86	99.08	111.61	119.85	97.98	97.54	110.42	90.11	82.18	53.94	59.59	49.79	45.53	45.1	36.28	34.62	107.72	114.09	50.54	50.9	88.62	96.42	89.11	88.04	Snrpc
14176	1.08	0.48	0.57	0.61	0.59	0.54	0.64	0.46	0.46	0.32	1	0.81	0.16	0.16	0	0	0.03	0.07	0.05	2.01	2.32	0.34	0.58	0.69	0.59	0.4	0.66	Fgf5	GO:0032502//developmental process;GO:0007165//signal transduction;GO:0065007//biological regulation;GO:0007167//enzyme linked receptor protein signaling pathway;GO:0051716//cellular response to stimulus;GO:0048522//positive regulation of cellular process;GO:0050896//response to stimulus;GO:0048518//positive regulation of biological process;GO:0007169//transmembrane receptor protein tyrosine kinas…
72144	16.61	20.6	16.71	17.01	18.91	19.16	18.04	18.54	19.98	21.04	19.72	19.38	14.06	15.72	12.26	11.01	11.65	10.85	11	18.82	18.63	11.17	10.39	19.67	19.21	17.77	16.17	Slc37a3	GO:0051179//localization;GO:0051234//establishment of localization;GO:0044425//membrane part;GO:0031224//intrinsic component of membrane;GO:0016020//membrane;
20675	14.78	17.77	24.24	26.08	16.04	17.05	16.37	17.71	10.37	14.94	18.18	18.27	13.1	11.53	0.59	0.16	0.3	0.2	0.14	0.85	1.17	0.19	0.31	12.66	14.1	11.3	14.18	Sox3	GO:0022414//reproductive process;GO:0003006//developmental process involved in reproduction;GO:0032501//multicellular organismal process;GO:0007399//nervous system development;GO:0032502//developmental process;GO:0048513//animal organ development;GO:0048856//anatomical structure development;GO:0048731//system development;GO:0000003//reproduction;GO:0007275//multicellular organism development;
67011	8.9	10.96	9.19	9.23	7.99	7.21	7.24	6.83	6.95	6.69	10.79	9.62	8.64	7.99	8.12	8.7	7.69	5.84	7.48	10.21	11.66	8	9.04	6.78	7.43	7.89	8.37	Mettl6	GO:0008152//metabolic process;GO:0016740//transferase activity;GO:0016741//transferase activity, transferring one-carbon groups;GO:0003824//catalytic activity;
107477	0.15	0.25	0.21	0.36	0.22	0.11	0.39	0.11	0.07	0.18	0	0.04	0	0.07	0.24	0.24	0.17	0.39	0	0.62	0.65	0.62	0.68	0.14	0.18	0.07	0.11	Guca1b	GO:0019222//regulation of metabolic process;GO:0080090//regulation of primary metabolic process;GO:0007600//sensory perception;GO:0030823//regulation of cGMP metabolic process;GO:1900542//regulation of purine nucleotide metabolic process;GO:0019219//regulation of nucleobase-containing compound metabolic process;GO:0032501//multicellular organismal process;GO:0050877//nervous system process;GO:005…
258469	0.06	0.06	0.06	0.06	0	0	0	0	0.06	0	0.06	0.24	0	0	0	0	0	0	0	0.12	0.18	0	0	0	0	0.06	0.12	Olfr90	GO:0051716//cellular response to stimulus;GO:0007154//cell communication;GO:0050794//regulation of cellular process;GO:0007608//sensory perception of smell;GO:0065007//biological regulation;GO:0007165//signal transduction;GO:0003008//system process;GO:0050877//nervous system process;GO:0007606//sensory perception of chemical stimulus;GO:0009987//cellular process;GO:0007600//sensory perception;GO:…
13618	98.14	113.98	250.83	249.81	258.02	255.78	252.6	260.46	355.74	322.48	194.03	187.14	174.25	274.49	460.12	416.11	422.55	334.11	473.7	26.27	32.82	50.42	48.89	265.28	312.55	266.35	289.57	Ednrb	GO:0009890//negative regulation of biosynthetic process;GO:0030595//leukocyte chemotaxis;GO:0001932//regulation of protein phosphorylation;GO:0003008//system process;GO:0048856//anatomical structure development;GO:2000021//regulation of ion homeostasis;GO:0007618//mating;GO:0035809//regulation of urine volume;GO:0050794//regulation of cellular process;GO:0044260//cellular macromolecule metabolic …
225215	45.45	48.24	44.22	41.63	40.45	38.23	45.48	40.44	37.99	38.21	43.96	49.73	23.39	28.31	32.25	31.89	31.49	22.27	24.93	34.54	37.46	21.88	21.22	36.89	34.26	33.92	33.12	Rsl24d1	GO:0022613//ribonucleoprotein complex biogenesis;GO:0071840//cellular component organization or biogenesis;GO:0044085//cellular component biogenesis;GO:0043231//intracellular membrane-bounded organelle;GO:0031981//nuclear lumen;GO:0005634//nucleus;GO:0044422//organelle part;GO:0070013//intracellular organelle lumen;GO:0005622//intracellular;GO:0043226//organelle;GO:0044424//intracellular part;GO:…
233908	362	337.09	307.93	336.07	292.53	276.32	313.45	309.04	272.41	274.51	196.44	201.04	145.89	163.55	84.49	89.63	100.16	105.65	118.53	340.81	339.94	121.59	126.2	242.57	221.64	210.49	223.42	Fus	GO:0005623//cell;GO:0044464//cell part;GO:0043231//intracellular membrane-bounded organelle;GO:0043226//organelle;GO:0044424//intracellular part;GO:0043227//membrane-bounded organelle;GO:0005622//intracellular;GO:0043229//intracellular organelle;GO:0005488//binding;
235345	0.55	0.77	4.71	3	2.19	2.56	2.37	2.87	1.08	0.91	0.69	1.09	0.86	5.24	0	0	0.15	0.23	0.08	0.31	0.23	0	0.33	0.23	0.61	0.56	1.22	4833427G06Rik
258639	0	0	0	0	0	0	0	0	0	0	0	0	0	0.07	0	0	0.06	--	--	--	--	--	--	--	--	--	--	--	--
22688	6.62	5.46	4.15	4.45	5.35	5.62	4.46	5.05	5.96	5.19	5.75	5.6	3.81	3.76	2.75	3.14	3.13	2.99	2.78	5.37	5.1	3.45	3.44	5.03	5.5	4.78	4.14	Zfp26	GO:0006351//transcription, DNA-templated;GO:0044238//primary metabolic process;GO:0006725//cellular aromatic compound metabolic process;GO:0009058//biosynthetic process;GO:0034654//nucleobase-containing compound biosynthetic process;GO:0090304//nucleic acid metabolic process;GO:0071704//organic substance metabolic process;GO:0010467//gene expression;GO:0046483//heterocycle metabolic process;GO:00…
73779	0	0	0	0	0	0	0	0.05	0	0	0	0	0	0	0	0	0	0	0	0	0	0	0	0	0	0	0	Prr27
26896	12.86	10.96	11.07	11.95	10.18	9.79	8.59	10.9	10.77	8.91	8.06	8.7	7.3	7.14	4.37	3.69	3.52	4.07	4.19	16	14.24	18.36	17.79	10.99	11.16	10.91	8.33	Med14	GO:0010033//response to organic substance;GO:0008152//metabolic process;GO:0006725//cellular aromatic compound metabolic process;GO:0071396//cellular response to lipid;GO:0032870//cellular response to hormone stimulus;GO:0042221//response to chemical;GO:0030522//intracellular receptor signaling pathway;GO:0043401//steroid hormone mediated signaling pathway;GO:1901360//organic cyclic compound meta…
89867	0.27	0.34	0.38	0.38	0.24	0.37	0.48	0.55	0.45	0.49	0.5	0.58	0.23	0.42	0.15	0.05	0.03	0.05	0.07	0.1	0.1	0.16	0.19	0.48	0.4	0.43	0.61	Sec16b	GO:0009987//cellular process;GO:0006901//vesicle coating;GO:0015031//protein transport;GO:0016050//vesicle organization;GO:0034613//cellular protein localization;GO:0061024//membrane organization;GO:0006996//organelle organization;GO:0042886//amide transport;GO:0008104//protein localization;GO:0008152//metabolic process;GO:0051234//establishment of localization;GO:0071704//organic substance metab…
75087	0.13	0.07	0	0.13	0	0.07	0	0.2	0.2	0.06	0.06	0	0.4	0.26	0.24	0.25	0.43	0.13	0.26	0	0	0.21	0.21	0.13	0.06	0.2	0	4930505A04Rik
100126773	0	0	0	0	0	0	0	0	0	0	0	0	0	0	0	0	0	--	--	--	--	--	--	--	--	--	--	--	--
218699	11.51	11.54	10.79	10.2	10.34	11.8	11.03	10.56	12.77	11.66	14.89	14.49	16.07	14.97	16.69	13.87	16.19	17.78	19.15	11.73	11.1	31.19	30.55	11.36	10.89	15.45	13.14	Pxk	GO:0051336//regulation of hydrolase activity;GO:0099537//trans-synaptic signaling;GO:0006464//cellular protein modification process;GO:0099536//synaptic signaling;GO:0006810//transport;GO:0043462//regulation of ATPase activity;GO:0044238//primary metabolic process;GO:0006811//ion transport;GO:0050896//response to stimulus;GO:0065009//regulation of molecular function;GO:0043412//macromolecule modi…
103161	0.2	0.19	0.24	0.23	0.48	0.24	0.22	0.29	0.27	0.21	0.19	0.41	0.34	0.22	0.12	0.11	0.08	0.23	0.29	0.43	0.7	0.34	0.44	0.18	0.5	0.36	0.29	Apof	GO:0015850//organic hydroxy compound transport;GO:0044237//cellular metabolic process;GO:0051234//establishment of localization;GO:0071704//organic substance metabolic process;GO:0033036//macromolecule localization;GO:0008152//metabolic process;GO:0051179//localization;GO:0044255//cellular lipid metabolic process;GO:0009987//cellular process;GO:0015918//sterol transport;GO:0006639//acylglycerol m…
245877	88.57	98.03	79.19	76.19	91.45	93.42	95.68	92.96	105.64	113.36	127.38	122.32	150.68	138.12	87.8	96.01	90.51	79.51	71.83	66.29	65.94	141.76	136.14	121.68	117.63	98.81	104.98	Map7d1
11977	2.72	2.67	2.77	2.87	2.04	2.19	1.58	2.32	2.41	2.19	2.35	2.42	2.56	2.28	3.16	2.98	3.02	3.45	3.66	3.87	3.13	2.79	3.3	2.21	2.22	2.41	1.65	Atp7a	GO:0009259//ribonucleotide metabolic process;GO:0009100//glycoprotein metabolic process;GO:0060429//epithelium development;GO:0051234//establishment of localization;GO:0072359//circulatory system development;GO:0071840//cellular component organization or biogenesis;GO:0001942//hair follicle development;GO:0002521//leukocyte differentiation;GO:0022405//hair cycle process;GO:0008219//cell death;GO:…
67988	11.66	12.01	13.96	15.02	13.96	14.03	12.12	13.41	16.28	12.87	16.51	16.34	16.59	15.52	21.23	21.27	21.36	35.52	35.13	22.05	21.21	21.47	24.42	12.77	14.34	17.7	16.27	Tmx3	GO:0008152//metabolic process;GO:0044260//cellular macromolecule metabolic process;GO:0006807//nitrogen compound metabolic process;GO:0044238//primary metabolic process;GO:0071704//organic substance metabolic process;GO:0065008//regulation of biological quality;GO:0019725//cellular homeostasis;GO:0019538//protein metabolic process;GO:0042592//homeostatic process;GO:0044237//cellular metabolic pro…
66395	0.61	0.9	1.21	1.15	1.01	1.13	0.73	1.05	0.47	0.53	0.54	0.51	1.45	1.75	4.52	4.27	3.97	2.48	3.04	0.7	0.62	4.21	4.1	0.85	0.84	0.56	0.55	Ahnak	GO:0048731//system development;GO:0032501//multicellular organismal process;GO:0032502//developmental process;GO:0048856//anatomical structure development;GO:0007275//multicellular organism development;GO:0043227//membrane-bounded organelle;GO:0005623//cell;GO:0044464//cell part;GO:0043229//intracellular organelle;GO:0044424//intracellular part;GO:0005622//intracellular;GO:0043226//organelle;GO:0…
244329	4.46	3.59	3.48	3.35	3.13	2.81	2.36	3.13	2.56	2.27	1.55	1.66	1.84	1.64	1.39	1.3	1.25	1.73	1.65	3.12	2.65	1.9	2.03	2.59	2.38	2.72	2.04	Mcph1	GO:0043170//macromolecule metabolic process;GO:0008104//protein localization;GO:0071103//DNA conformation change;GO:0007049//cell cycle;GO:0098727//maintenance of cell number;GO:0050794//regulation of cellular process;GO:0031323//regulation of cellular metabolic process;GO:0030261//chromosome condensation;GO:0007420//brain development;GO:0048731//system development;GO:0033365//protein localizatio…
53381	70.27	74.09	70.67	68.92	57.82	60.56	63.16	56.7	43.79	45.61	43.72	43.02	26.85	32.18	36.42	44.08	37.67	54.35	35.39	75.75	89.06	8.06	11.33	42.78	41.17	44.82	50.27	Prdx4
13417	0.04	0.06	0.11	0.1	0.09	0.11	0.09	0.1	0.09	0.08	0.12	0.14	0.12	0.15	0.2	0.22	0.15	0.07	0.16	0.03	0.05	0.07	0.04	0.11	0.07	0.29	0.24	Dnah8
70069	0	0	0	0	0	0	0	0	0	0	0	0	0	0	0	0	0	0	0	0	0.05	0	0	--	--	--	--	--	--
20354	6.63	4.57	3.98	3.96	11.28	12.59	11.6	12.08	21.24	21.76	77.21	72.63	106.69	61.46	27.56	31.14	28.67	24.87	20	7.49	8.06	16.74	16.41	34.2	32.89	18.58	21.78	Sema4d	GO:0010467//gene expression;GO:0000904//cell morphogenesis involved in differentiation;GO:0044237//cellular metabolic process;GO:0048667//cell morphogenesis involved in neuron differentiation;GO:0048584//positive regulation of response to stimulus;GO:0032990//cell part morphogenesis;GO:0030030//cell projection organization;GO:0048519//negative regulation of biological process;GO:0006915//apoptoti…
69583	0.15	0.54	0.55	0.27	0.34	0.55	0.76	0.83	0.6	0.67	0.72	0.67	1.81	0.97	0.94	0.86	0.76	1.49	1.45	0.44	0.4	4.29	2.66	0.69	0.7	0.86	0.87	Tnfsf13
67246	4.85	4.47	3.29	3.6	4.14	3.92	3.67	3.76	4.3	3.75	3.58	3.76	2.97	2.92	2.35	2.17	2.57	2.38	3.08	11.92	11.05	5.42	5.52	4.14	3.55	3.5	2.95	2810474O19Rik
70285	18.58	17.64	16.23	16.7	15.84	16.23	16.71	16.26	15.57	13.39	10.25	12.75	8.17	7.74	11.78	10.67	11.97	13.42	13.67	24.12	29.5	14.92	13.65	12.5	14.01	13.83	13.17	Rpf1	GO:0044085//cellular component biogenesis;GO:0022613//ribonucleoprotein complex biogenesis;GO:0042254//ribosome biogenesis;GO:0071840//cellular component organization or biogenesis;GO:0031981//nuclear lumen;GO:0044422//organelle part;GO:0070013//intracellular organelle lumen;GO:0044428//nuclear part;GO:0043226//organelle;GO:0043229//intracellular organelle;GO:0044464//cell part;GO:0031974//membra…
218454	7.87	6.5	10.51	10.78	14.17	14.53	14.26	14.72	21.82	21.04	32.85	32.03	30.13	31.94	11.71	10.47	9.52	10.06	10.95	9.41	10.47	11.58	11.46	21.1	21.83	23.7	22.89	Lhfpl2	GO:0031224//intrinsic component of membrane;GO:0044425//membrane part;GO:0016020//membrane;
241547	3.33	2.97	2.58	2.77	2.17	2.61	2.25	2.46	1.7	2.06	2.53	2.81	2.35	1.94	2.45	1.6	2.1	2.11	2.51	2.88	2.95	1.9	1.89	1.82	2.3	1.97	1.92	Harbi1	GO:0043229//intracellular organelle;GO:0044424//intracellular part;GO:0043231//intracellular membrane-bounded organelle;GO:0005622//intracellular;GO:0043227//membrane-bounded organelle;GO:0043226//organelle;GO:0005623//cell;GO:0044464//cell part;GO:0016788//hydrolase activity, acting on ester bonds;GO:0003824//catalytic activity;GO:0043167//ion binding;GO:0043169//cation binding;GO:0005488//bindi…
210105	2.06	1.2	1.23	1.04	1.25	1.18	1.35	1.07	1.08	0.74	1.13	1.56	1.71	1.63	2.45	2.79	2.64	3.82	3.95	2.79	2.67	5.6	5.57	1.15	1.62	1.04	1.44	Zfp719
102371	0.11	0.37	0.16	0.26	0.43	0.42	0.5	0.42	0.77	0.42	1.13	1.49	0.64	0.98	0.07	0.12	0.03	0.08	0.03	0.21	0.27	0.62	0.67	0.85	0.94	0.62	0.68	Myzap
330788	10.78	10.87	8.58	9.53	9.49	8.56	8.26	8.96	9.67	8.71	8.22	8.65	7.71	7.12	5.53	6.03	5.21	5.03	5.89	8.96	8.84	9.14	9.52	10.81	9.21	9.45	7.79	Zfp866	GO:0043169//cation binding;GO:0005488//binding;GO:0043167//ion binding;
208846	17.16	15.33	9.77	10.51	13.37	13.75	11.68	13.45	15.4	14.77	20.87	20.39	25.01	18.59	18.01	16.9	18.57	24.69	22.4	20.38	18.97	16.74	18.66	15.52	17.84	13.64	11.42	Daam1	GO:0009987//cellular process;GO:0007010//cytoskeleton organization;GO:0006996//organelle organization;GO:0071840//cellular component organization or biogenesis;GO:0016043//cellular component organization;GO:0005856//cytoskeleton;GO:0043226//organelle;GO:0044430//cytoskeletal part;GO:0005623//cell;GO:0044422//organelle part;GO:0005622//intracellular;GO:0044464//cell part;GO:0043229//intracellular …
114584	111.15	95.45	74.17	70.62	53.59	54.42	58.56	52.57	36.54	40.2	34.45	29.99	21.85	26.17	31.48	35.98	38.91	28.65	34.65	159.21	171.18	21.62	20.56	31.7	34.16	45.49	54.91	Clic1	GO:0006810//transport;GO:0048869//cellular developmental process;GO:0065008//regulation of biological quality;GO:0042391//regulation of membrane potential;GO:0051179//localization;GO:0015698//inorganic anion transport;GO:0032501//multicellular organismal process;GO:0009987//cellular process;GO:0006820//anion transport;GO:0006811//ion transport;GO:0032502//developmental process;GO:0034220//ion tra…
30938	2.12	1.63	0.85	1.4	1.58	1.42	1.63	1.32	1.65	1.54	3.16	2.92	3.64	2.81	0.59	1.51	1.43	0.83	0.66	1.87	1.88	4.19	4.54	2.15	1.63	2.08	2.58	Fgd3	GO:0007266//Rho protein signal transduction;GO:0022607//cellular component assembly;GO:0023052//signaling;GO:0030030//cell projection organization;GO:0065007//biological regulation;GO:0035556//intracellular signal transduction;GO:0051716//cellular response to stimulus;GO:0044085//cellular component biogenesis;GO:0071840//cellular component organization or biogenesis;GO:0016043//cellular component…
27057	24.16	24.21	34.32	35.29	32.05	33.63	33.36	34.57	39.41	34.81	43.97	43.44	37.16	37.11	36.11	36.04	31.61	44.66	37.75	27.76	28.2	30.4	31.24	32.04	35.83	38.64	36.65	Ncoa4
69286	0	0.14	0.61	0.34	0.7	0.48	0.48	0.48	0.07	0.47	0.41	0.49	0.28	0.96	0	0	0	0	0	0	0.14	0.07	0	0.14	0.2	0.07	0.2	Glipr1l1	GO:0000003//reproduction;GO:0008037//cell recognition;GO:0051704//multi-organism process;GO:0022414//reproductive process;GO:0009987//cellular process;GO:0007338//single fertilization;GO:0019953//sexual reproduction;GO:0035036//sperm-egg recognition;GO:0009988//cell-cell recognition;GO:0044703//multi-organism reproductive process;GO:0009566//fertilization;GO:0043226//organelle;GO:0005929//cilium;…
237558	0.06	0.1	0.06	0.04	0.02	0.02	0	0.04	0.04	0.02	0.06	0.02	0.12	0.12	0.04	0.05	0	0.02	0	0.24	0.1	0.1	0.08	0.06	0.06	0.06	0	Myrfl	GO:0034654//nucleobase-containing compound biosynthetic process;GO:0006807//nitrogen compound metabolic process;GO:0097659//nucleic acid-templated transcription;GO:0046483//heterocycle metabolic process;GO:0034645//cellular macromolecule biosynthetic process;GO:0009987//cellular process;GO:0010467//gene expression;GO:1901360//organic cyclic compound metabolic process;GO:0006139//nucleobase-contai…
57782	9.49	11.52	6.1	7.31	8.35	8.92	9.2	8.69	9.45	9.87	10.23	9.59	6.1	6.08	3.81	4.14	4.26	4.25	5.02	9.46	8.9	6.43	7.36	9.62	8.24	7.94	6.94	Rbak
12842	0.71	0.49	1	0.94	1.01	1.06	1.05	1.3	0.78	0.83	1.45	1.15	5	1.31	5.95	6.02	1.14	0.77	1.09	7.51	10.53	7.92	5.42	1.95	1.21	1.24	2.18	Col1a1
665858	4.14	4.52	4.61	4.75	5.59	5.29	6.11	5.51	6.05	6.94	7.49	6.35	8.95	11.76	9.71	17.35	14.96	16.07	20.32	2.03	2.29	5.34	5.69	6.26	5.83	9.57	10.97	Gm7827
71984	14.97	16.58	12.68	12.99	12.77	12.79	14.57	13.33	10.42	11.01	13.12	11.83	9.9	10.53	5.47	6.98	5.9	4.81	6.09	12.4	12.33	7.44	7.08	11.85	13.58	10.6	12.12	Sars2	GO:0006412//translation;GO:0006418//tRNA aminoacylation for protein translation;GO:0034645//cellular macromolecule biosynthetic process;GO:0008152//metabolic process;GO:0043038//amino acid activation;GO:0044281//small molecule metabolic process;GO:0006399//tRNA metabolic process;GO:0019538//protein metabolic process;GO:1901564//organonitrogen compound metabolic process;GO:0043436//oxoacid metabol…
16673	0	0	0	0	0	0	0.04	0	0	0	0	0	0.07	0	0	0	0	0	0	0.04	0	0	0	0	0.04	0	0	Krt36	GO:0009987//cellular process;GO:0009888//tissue development;GO:0048869//cellular developmental process;GO:0032502//developmental process;GO:0060429//epithelium development;GO:0043588//skin development;GO:0032501//multicellular organismal process;GO:0030855//epithelial cell differentiation;GO:0030216//keratinocyte differentiation;GO:0007275//multicellular organism development;GO:0008544//epidermis…
11772	40	38.81	40.35	40.57	42.15	43	43.74	43.17	43.02	42.18	32.54	35.14	26.6	28.73	23.69	24.15	21.84	21.88	22.69	35.79	35.25	62.76	64.16	46.56	40.37	47.07	42.92	Ap2a2
68375	66.77	61.6	70.23	75.17	77.09	77.12	86.28	75	74.49	85.37	107.32	109.16	86.59	84.06	95.7	85.48	83.76	60.41	68.47	46.91	62.9	62.42	64.19	71.91	81.33	80.93	97.62	Ndufa8	GO:0006091//generation of precursor metabolites and energy;GO:0051179//localization;GO:0051234//establishment of localization;GO:0044237//cellular metabolic process;GO:0009987//cellular process;GO:0008152//metabolic process;GO:0031090//organelle membrane;GO:0044429//mitochondrial part;GO:0031967//organelle envelope;GO:0043226//organelle;GO:0070469//respiratory chain;GO:0044424//intracellular part…
30960	74.26	74	87.07	89.4	85.92	91.63	90.22	88.92	91.24	93.37	100.26	103.15	80.53	88.72	72.1	73.65	77.37	84.72	88.38	100.8	109	90.79	86.67	88.28	97.22	92.52	99.23	Vapa	GO:0050794//regulation of cellular process;GO:0071840//cellular component organization or biogenesis;GO:0006665//sphingolipid metabolic process;GO:0065007//biological regulation;GO:0023052//signaling;GO:0006643//membrane lipid metabolic process;GO:0051179//localization;GO:0016043//cellular component organization;GO:0044255//cellular lipid metabolic process;GO:0006796//phosphate-containing compoun…
320007	0.54	0.68	0.23	0.31	0.6	0.44	0.4	0.54	0.69	0.48	0.72	0.91	1.42	0.49	0.01	0.04	0.01	0	0	0.98	1.35	16.42	15.84	0.37	0.43	0.86	0.8	Sidt1	GO:0051179//localization;GO:0010608//posttranscriptional regulation of gene expression;GO:0010605//negative regulation of macromolecule metabolic process;GO:0051234//establishment of localization;GO:0009892//negative regulation of metabolic process;GO:0060255//regulation of macromolecule metabolic process;GO:0065007//biological regulation;GO:0035194//posttranscriptional gene silencing by RNA;GO:0…
224997	9.35	9.9	12.45	13.13	17.46	17.28	16.24	18.27	20.91	20.67	19.99	20.26	34	31.52	51.81	50.55	49.16	56.12	55.36	8.05	7.6	80.69	80.28	19.8	19.71	20.13	19.58	Dlgap1	GO:0023052//signaling;GO:0022607//cellular component assembly;GO:0016043//cellular component organization;GO:0019538//protein metabolic process;GO:0071704//organic substance metabolic process;GO:0051179//localization;GO:0009057//macromolecule catabolic process;GO:1901575//organic substance catabolic process;GO:0008104//protein localization;GO:0033036//macromolecule localization;GO:0044085//cellul…
226245	0.23	0.08	0.15	0.08	0.1	0.05	0.08	0.13	0.05	0.07	0	0.03	0	0.1	0	0.02	0.02	0	0.02	0.05	0.03	0	0	0.08	0	0.05	0.05	Plekhs1
20899	0	0.04	0	0	0.04	0	0.12	0.04	0	0	0	0	0.06	0.08	0	0.04	0.08	0	0.04	0.04	0	0.04	0	0	0	0	0.04	Stra8	GO:0065007//biological regulation;GO:0048285//organelle fission;GO:0008585//female gonad development;GO:0050789//regulation of biological process;GO:0032502//developmental process;GO:0051276//chromosome organization;GO:0007276//gamete generation;GO:0032501//multicellular organismal process;GO:0032526//response to retinoic acid;GO:0045137//development of primary sexual characteristics;GO:0046545//…
67981	0	0	0	0	0	0	0	0	0.04	0	0	0	0	0	0.04	0	0	0	0	0.11	0.08	0	0	0	0	0.04	0	Hormad1	GO:0000819//sister chromatid segregation;GO:0051321//meiotic cell cycle;GO:0007062//sister chromatid cohesion;GO:0045132//meiotic chromosome segregation;GO:0009987//cellular process;GO:0045143//homologous chromosome segregation;GO:0048232//male gamete generation;GO:0071840//cellular component organization or biogenesis;GO:0016043//cellular component organization;GO:0007049//cell cycle;GO:0000280/…
105594	0	0.04	0	0.07	0	0.04	0.04	0.04	0.04	0	0.04	0.07	0.04	0.18	0.03	0	0	0	0	0	0.07	0.12	0.04	0	0	0.23	0.36	Cphx1
382062	0.29	0.25	0.41	0.3	0.24	0.25	0.19	0.5	0.37	0.28	0.56	0.38	0.99	1.12	1.05	0.69	0.98	0.59	0.64	0.38	1.01	0.27	0.48	0.2	0.32	0.36	0.28	AB124611	GO:0044425//membrane part;GO:0031224//intrinsic component of membrane;GO:0016020//membrane;
13138	58.99	59.36	84.1	84.89	76.6	73.86	70.39	74.67	81.26	79.76	67.41	67.18	115.19	131.33	183.39	170.02	154.09	148.64	144.74	29.94	28.55	29.67	30.02	74.97	78.4	91.09	94.58	Dag1
269033	13.57	12.33	10.93	11.9	10.67	10.47	9.63	11.24	7.84	7.42	6.82	7.55	7.96	7.85	5.8	5.23	6.32	6.33	6.72	18.85	17.45	5.96	4.99	8	8.72	9.43	7.84	4930503L19Rik
229937	6.88	7.59	7.47	6.51	5.57	5.99	6.02	6.31	5.06	6.06	7.69	7.01	4.67	5.08	3.51	3.34	3.76	2.64	3.25	5.87	7.25	4.02	4.19	5.4	5.78	5.53	5.4	Znhit6	GO:0000491//small nucleolar ribonucleoprotein complex assembly;GO:0071826//ribonucleoprotein complex subunit organization;GO:0022618//ribonucleoprotein complex assembly;GO:0065003//macromolecular complex assembly;GO:0071840//cellular component organization or biogenesis;GO:0022607//cellular component assembly;GO:0044085//cellular component biogenesis;GO:0009987//cellular process;GO:0034622//cellu…
329828	16.96	16.74	36.6	38.56	36.44	35	34.34	34.47	34.63	36.14	24.58	22.47	64.94	58.8	116.28	107.86	93.38	96.31	88.18	3.06	3.76	12.35	12.22	31.93	32.56	33.96	36.94	AI464131	GO:0014706//striated muscle tissue development;GO:0060538//skeletal muscle organ development;GO:0061061//muscle structure development;GO:0032502//developmental process;GO:0048513//animal organ development;GO:0060537//muscle tissue development;GO:0048856//anatomical structure development;GO:0009888//tissue development;GO:0007517//muscle organ development;GO:0032501//multicellular organismal proces…
319765	15.84	16.29	11.45	12.01	5.06	4.81	4.66	5.06	2.08	2.01	1.95	2.14	0.82	0.89	0.13	0.03	0.04	0.04	0	0.58	0.59	0.16	0.15	2.49	2.07	1.37	0.89	Igf2bp2	GO:0044237//cellular metabolic process;GO:0044260//cellular macromolecule metabolic process;GO:0006412//translation;GO:0034641//cellular nitrogen compound metabolic process;GO:0043170//macromolecule metabolic process;GO:0008152//metabolic process;GO:0044271//cellular nitrogen compound biosynthetic process;GO:1901564//organonitrogen compound metabolic process;GO:0009058//biosynthetic process;GO:00…
19703	3.33	4.16	4.93	4.31	4.51	3.84	4.9	4.57	4.26	6.21	2.66	3.04	4.92	3.81	16.48	16.45	18.82	19.62	27.5	2.67	3.02	2.62	3.23	3.56	4.3	5.97	6.64	Renbp	GO:0043086//negative regulation of catalytic activity;GO:0031323//regulation of cellular metabolic process;GO:0030162//regulation of proteolysis;GO:0044092//negative regulation of molecular function;GO:0003008//system process;GO:0052547//regulation of peptidase activity;GO:0048523//negative regulation of cellular process;GO:0050790//regulation of catalytic activity;GO:0032501//multicellular organ…
382105	0	0	0	0	0	0	0	0	0	0	0	0	0	0	0	0.08	0.53	0.93	0.31	0	0	0.17	0.04	0	0	0	0.04	Fbxw15
77519	19.56	21.08	19.02	20.11	21.01	19.63	18.75	20.71	23.55	18.65	17.68	18.49	11.87	12.22	6.59	7.22	7.27	8.22	9.26	27.78	27.46	10.95	11.89	19.19	21.79	18.3	15.25	Zfp266	GO:0043169//cation binding;GO:0005488//binding;GO:0043167//ion binding;
76408	0.09	0.08	0.01	0.02	0.05	0.08	0.07	0.05	0.07	0.11	0.31	0.3	0.53	0.11	0.16	0.09	0.12	0.06	0.13	0.55	0.79	0.18	0.14	0.16	0.13	0.09	0.24	Abcc3	GO:0015718//monocarboxylic acid transport;GO:0006725//cellular aromatic compound metabolic process;GO:0046483//heterocycle metabolic process;GO:0006810//transport;GO:0009261//ribonucleotide catabolic process;GO:0042493//response to drug;GO:0071704//organic substance metabolic process;GO:1901360//organic cyclic compound metabolic process;GO:0006869//lipid transport;GO:0006811//ion transport;GO:005…
76002	0	0	0	0	0	0	0	0	0	0	0	0	0	0	0	0	0	0.04	0	0	0	0	0	--	--	--	--	--	--
21930	3.17	3.97	6.99	6.67	7.76	6.91	8.28	6.35	6.93	6.01	6.88	6.34	9	6.62	15.01	18.89	21.88	16.64	19.58	0.67	0.88	5.86	4.58	4.14	5.84	7.61	10.37	Tnfaip6	GO:0022610//biological adhesion;GO:0005488//binding;GO:0005539//glycosaminoglycan binding;GO:0097367//carbohydrate derivative binding;
654801	5.65	5.67	4.84	3.81	3.72	4.15	5.36	4.1	3.73	3.93	5.09	4.69	3.52	4.24	3.89	3.26	3.58	3.37	3.51	5.87	6.14	4.72	4.06	3.78	4.18	4.33	5.01	Zfp784	GO:0016070//RNA metabolic process;GO:0008152//metabolic process;GO:0009059//macromolecule biosynthetic process;GO:0034654//nucleobase-containing compound biosynthetic process;GO:0006139//nucleobase-containing compound metabolic process;GO:0043170//macromolecule metabolic process;GO:0044260//cellular macromolecule metabolic process;GO:0034641//cellular nitrogen compound metabolic process;GO:000998…
12419	61.49	57.19	50.66	51.46	46.6	45.85	41.57	48.42	45.85	40.05	36.63	39.03	28.44	30.03	26.78	21.45	21.22	23.86	22.47	44.13	40.9	15.46	16.57	40.62	43.88	41.54	34.98	Cbx5	GO:0010467//gene expression;GO:0065007//biological regulation;GO:0046483//heterocycle metabolic process;GO:0009059//macromolecule biosynthetic process;GO:0044249//cellular biosynthetic process;GO:0044238//primary metabolic process;GO:0018130//heterocycle biosynthetic process;GO:0006351//transcription, DNA-templated;GO:0044260//cellular macromolecule metabolic process;GO:0090304//nucleic acid meta…
192236	6.72	7.28	6.68	6.48	6.21	6.64	7.03	6.54	6.12	6.28	7.21	7.93	6.9	7.63	5.81	7.22	8.65	6.16	8.15	3.82	3.98	1.95	2.22	6.95	5.87	6.06	5.89	Hps1
66060	8.55	5.01	5.23	4.87	7.41	7.26	6.74	6.4	13.22	12.04	10.34	14.27	40.38	33.09	61.78	62.61	64.69	54.17	51.51	3.67	3.64	53.67	45.58	10.65	12.02	9.93	12.23	Cystm1
67157	12.69	14.42	18.3	17.41	13.9	13.42	13.73	13.22	10.79	10.43	13.52	13.09	11.98	16.47	15.43	15.61	14.73	19.25	20.8	15.6	17.46	11.91	11.52	8	11.61	13.72	15.76	2610301B20Rik
434756	0.1	0.34	1.43	1.24	0.65	0.58	0.87	0.78	0.17	0.33	0.44	0.58	0.61	4.66	0	0	0	0	0.1	0.14	0.17	0.29	0.07	0.07	0.2	0.31	0.4	Akap14	GO:0051704//multi-organism process;GO:0009987//cellular process;GO:0008152//metabolic process;GO:0019953//sexual reproduction;GO:0007276//gamete generation;GO:0044237//cellular metabolic process;GO:0006796//phosphate-containing compound metabolic process;GO:0000003//reproduction;GO:0022414//reproductive process;GO:0032501//multicellular organismal process;GO:0006793//phosphorus metabolic process;…
628693	0.14	0.28	0.07	0.07	0.14	0.14	0.18	0.14	0.21	0.34	0.07	0.21	0.07	0.14	0.09	0	0.13	0	0	0.09	0.59	0.22	0.13	0.21	0.14	0.28	0.07	Gm6904	GO:0043227//membrane-bounded organelle;GO:0005622//intracellular;GO:0043229//intracellular organelle;GO:0044464//cell part;GO:0044424//intracellular part;GO:0043226//organelle;GO:0043231//intracellular membrane-bounded organelle;GO:0005623//cell;GO:0043169//cation binding;GO:0043167//ion binding;GO:0046914//transition metal ion binding;GO:0046872//metal ion binding;GO:0005488//binding;
13706	0	0	0	0	0	0	0	0	0	0	0	0	0	0	0	0	0	0	0	0	0.15	0.07	0	0	0	0.07	0	Cela2a	GO:0019538//protein metabolic process;GO:0006807//nitrogen compound metabolic process;GO:0008152//metabolic process;GO:0071704//organic substance metabolic process;GO:0044238//primary metabolic process;GO:1901564//organonitrogen compound metabolic process;GO:0043170//macromolecule metabolic process;GO:0016787//hydrolase activity;GO:0004175//endopeptidase activity;GO:0003824//catalytic activity;GO…
268345	0.51	0.48	0.49	0.49	0.45	0.36	0.37	0.52	0.42	0.45	0.46	0.5	0.51	0.83	0.06	0.1	0.04	0.01	0.05	0.19	0.15	0.77	0.45	0.26	0.39	0.6	0.63	Kcnc2
14800	65.07	43.89	31.48	33.2	31.54	29.82	25.78	30.71	39.65	31.54	53.83	61.48	65.94	57.02	9.02	7.84	6.9	9.5	10.29	52.19	45.03	90.39	89.79	42.86	39.64	41.37	30.47	Gria2	GO:0050794//regulation of cellular process;GO:0051259//protein oligomerization;GO:0051234//establishment of localization;GO:0007165//signal transduction;GO:0007267//cell-cell signaling;GO:0023052//signaling;GO:0007166//cell surface receptor signaling pathway;GO:0022607//cellular component assembly;GO:0051179//localization;GO:0099536//synaptic signaling;GO:0043933//macromolecular complex subunit o…
12412	66.97	48.63	63.55	62.2	48.51	50.09	48.65	47.39	38.53	44.45	30.48	30.64	27.5	28.33	23.32	19.73	21.41	22.82	23.95	69.6	70.59	30.83	27.14	41.59	45.09	40.67	43.72	Cbx1	GO:1901362//organic cyclic compound biosynthetic process;GO:0009059//macromolecule biosynthetic process;GO:0071704//organic substance metabolic process;GO:0034641//cellular nitrogen compound metabolic process;GO:0016070//RNA metabolic process;GO:0018130//heterocycle biosynthetic process;GO:0044271//cellular nitrogen compound biosynthetic process;GO:0019438//aromatic compound biosynthetic process;…
258754	0	0	0	0	0.13	0	0	0.13	0	0	0	0	0	0	0	0	0	0	0	0	0	0	0	0	0	0	0	Olfr214	GO:0009987//cellular process;GO:0007154//cell communication;GO:0016020//membrane;GO:0004888//transmembrane signaling receptor activity;GO:0060089//molecular transducer activity;GO:0038023//signaling receptor activity;GO:0099600//transmembrane receptor activity;GO:0004871//signal transducer activity;GO:0004872//receptor activity;
78913	8.42	7.78	8.84	8.54	8.09	7.29	6.62	8.16	8.22	6.88	9.32	9.31	9.93	8.51	10.12	8.73	9.49	11.35	11.49	13.34	12.06	11.41	11.66	7.32	8.41	8.91	7.76	Ltn1
14028	0	0	0.02	0	0	0	0.06	0	0	0	0	0	0	0	0.02	0	0	0	0.04	0	0.02	0	0.04	0	0	0	0	Evx1
19417	1.11	1.92	1.52	1.6	3.3	3.35	3.91	3.85	3.73	4.56	8.22	8.92	5.15	10.46	5.85	7.02	9.66	7.13	13.18	0.74	0.78	67.89	70.07	3.48	4.46	3.93	4.14	Rasgrf1	GO:0050804//modulation of chemical synaptic transmission;GO:0010646//regulation of cell communication;GO:0065007//biological regulation;GO:0051716//cellular response to stimulus;GO:0050896//response to stimulus;GO:0065008//regulation of biological quality;GO:0050794//regulation of cellular process;GO:0009987//cellular process;GO:0007165//signal transduction;GO:0023052//signaling;GO:0016601//Rac p…
69632	16.19	14.52	14.28	14.53	15.53	15.07	13.63	15.6	19.13	17.41	16.78	18.72	20.71	22.68	26.78	25.36	25.83	21.94	23.58	13.2	11.94	27.69	28.24	18.78	18.1	19.26	16.44	Arhgef12	GO:0023051//regulation of signaling;GO:0023057//negative regulation of signaling;GO:0048519//negative regulation of biological process;GO:0035556//intracellular signal transduction;GO:0007265//Ras protein signal transduction;GO:0051716//cellular response to stimulus;GO:0009987//cellular process;GO:0048583//regulation of response to stimulus;GO:0023052//signaling;GO:0010648//negative regulation of…
103967	6.7	4.69	5.55	5.31	8.55	8	7.9	8.42	10.8	9.66	17.39	16.92	17.27	13.18	3.05	3.38	3.81	3.1	3.76	2.5	3	45.47	46.67	12.82	12.43	11.64	10.01	Dnm3	GO:0044237//cellular metabolic process;GO:0046700//heterocycle catabolic process;GO:0034641//cellular nitrogen compound metabolic process;GO:1901361//organic cyclic compound catabolic process;GO:0006195//purine nucleotide catabolic process;GO:0007275//multicellular organism development;GO:0044248//cellular catabolic process;GO:0071704//organic substance metabolic process;GO:0051234//establishment…
70615	7.48	5.85	5.42	5.92	6.33	5.73	6.06	5.91	5.26	5.44	4.36	4.2	3.91	5.14	2.28	2.75	3.16	2.58	3.09	1.47	1.78	7.86	8.15	5.39	5.06	7.03	8.3	Ankrd24
73389	29.51	29.58	23.77	23.15	28.4	29.48	28.91	27.92	33.77	32.08	23.75	24.89	27.55	26.23	24.94	21.76	24.59	29.51	33.68	35.08	36.9	26.95	23.63	32.54	27.86	23.61	21.36	Hbp1	GO:0071704//organic substance metabolic process;GO:0016070//RNA metabolic process;GO:0008152//metabolic process;GO:0043170//macromolecule metabolic process;GO:0009058//biosynthetic process;GO:0034645//cellular macromolecule biosynthetic process;GO:0050789//regulation of biological process;GO:0019438//aromatic compound biosynthetic process;GO:0051716//cellular response to stimulus;GO:0044271//cell…
243374	0.97	0.84	0.6	0.66	1.02	0.71	0.74	0.61	0.88	0.62	0.76	0.48	0.79	0.51	0.35	0.39	0.34	0.54	0.32	2.16	1.66	1.51	1.46	0.8	0.6	0.8	0.73	Gimap8
19208	1.22	1.1	0.84	0.85	0.93	0.91	1.32	1.22	0.96	1.14	0.78	0.83	0.63	1.08	0.86	0.54	0.64	1.07	1.14	1.58	1.44	1.94	1.7	1.04	0.98	1.22	0.72	Ptcra	GO:0043067//regulation of programmed cell death;GO:0050789//regulation of biological process;GO:0010941//regulation of cell death;GO:0050794//regulation of cellular process;GO:0070228//regulation of lymphocyte apoptotic process;GO:0070233//negative regulation of T cell apoptotic process;GO:0070229//negative regulation of lymphocyte apoptotic process;GO:2000106//regulation of leukocyte apoptotic p…
77976	17.75	21.72	17.32	17.15	24.28	23.58	23.22	24.97	24.6	23.02	18.58	18.03	7.64	12.02	2.84	3.84	4.12	3.13	3.8	30.7	28.14	23.13	21.29	26.46	24.62	19.52	14.83	Nuak1	GO:0036211//protein modification process;GO:0007155//cell adhesion;GO:0051171//regulation of nitrogen compound metabolic process;GO:0051174//regulation of phosphorus metabolic process;GO:0035303//regulation of dephosphorylation;GO:0071704//organic substance metabolic process;GO:0006807//nitrogen compound metabolic process;GO:0065007//biological regulation;GO:0048583//regulation of response to sti…
665622	0.23	0.28	1.17	0.63	0.65	1.08	1.8	1.22	0.53	1.35	0.7	1.02	1.44	0.95	2.06	2.47	3.48	1.39	2.53	1.21	0.31	0.32	0.31	0.54	1.16	0.99	0.59	Hist1h2br	GO:0006325//chromatin organization;GO:0043933//macromolecular complex subunit organization;GO:0006996//organelle organization;GO:0016043//cellular component organization;GO:0071840//cellular component organization or biogenesis;GO:0071824//protein-DNA complex subunit organization;GO:0051276//chromosome organization;GO:0034728//nucleosome organization;GO:0009987//cellular process;GO:0000785//chrom…
71240	6.77	7.45	7.38	7.36	8.88	9.47	8.8	9.73	6.35	7.67	8.81	8.49	7.47	7.43	5.41	7.18	7.46	5.3	5.66	3.14	3.62	7.57	7.33	8.59	9.34	7.61	9.46	Osbpl7
237868	10.64	11.06	9.11	8.11	9.02	9.66	9.72	9.51	10.18	10.15	10.75	11.02	7.36	7.06	2.7	2.57	2.24	1.71	1.56	12.51	12.62	10.05	9.39	11.34	10.48	9.34	8.72	Sarm1	GO:0008219//cell death;GO:0009743//response to carbohydrate;GO:0009987//cellular process;GO:0034284//response to monosaccharide;GO:0006950//response to stress;GO:0048731//system development;GO:0007154//cell communication;GO:0006915//apoptotic process;GO:0007275//multicellular organism development;GO:0010033//response to organic substance;GO:0006952//defense response;GO:0012501//programmed cell de…
100040786	0	0	0	0	0	0	0	0	0	0	0	0	0	0	0	0	0	0	0	0.58	0	0	0	0	0	0.22	0.13	Gm20852
73747	4.71	4.55	4.74	4.96	4.63	5.09	6.31	5.05	3.78	4.31	8.13	7.32	7.07	6.03	7.18	7.93	7.24	6.82	7.99	4.12	4.28	5.02	5.08	5.04	4.3	5.03	6.3	1110034G24Rik
331524	0.27	0.12	0.26	0.23	0.37	0.25	0.32	0.44	0.22	0.24	0.52	0.68	0.52	0.43	0.52	0.83	0.73	0.59	0.7	0.19	0.26	0.58	0.41	0.31	0.15	0.32	0.35	Xkrx
20230	19.87	22.47	17.9	18.37	18.32	18.38	17.77	19.23	20.87	19.08	19.04	20.74	13.39	14.87	4.43	4.17	3.94	3.47	3.76	21.56	21.13	6.59	6.89	18.51	17.93	20.13	17.96	Satb1	GO:0071704//organic substance metabolic process;GO:1901360//organic cyclic compound metabolic process;GO:0045321//leukocyte activation;GO:0046651//lymphocyte proliferation;GO:0071840//cellular component organization or biogenesis;GO:0006139//nucleobase-containing compound metabolic process;GO:0019538//protein metabolic process;GO:0042098//T cell proliferation;GO:0048856//anatomical structure deve…
171530	0.13	0.05	0	0.13	0.12	0	0.16	0.06	0.11	0.06	0.28	0.12	0.22	0.1	0.24	0.13	0.11	0.18	0.15	0.17	0.19	0.38	0.87	0.12	0.08	0	0.18	Ucn2	GO:0009719//response to endogenous stimulus;GO:0023052//signaling;GO:0023061//signal release;GO:0009725//response to hormone;GO:0044281//small molecule metabolic process;GO:0009117//nucleotide metabolic process;GO:0023057//negative regulation of signaling;GO:0050789//regulation of biological process;GO:0010646//regulation of cell communication;GO:0044057//regulation of system process;GO:0051384//…
213696	0.12	0.08	0.31	0.12	0.12	0.2	0.31	0.27	0.31	0.5	0.43	0.16	0.2	0.47	0.04	0.07	0.04	0	0.08	0.12	0.08	0.04	0.12	0.39	0.42	0.08	0.12	Duoxa1
670940	0	0	0	0	0	0	0	0	0	0	0	0	0	0	0.02	0	0	0	0	0.02	0.03	0	0	--	--	--	--	--	--
18036	16.34	19.5	19.65	20.07	23.3	25.48	27.74	25.42	27.17	31.08	36.78	33.39	34.92	29.3	14.22	16.8	17.66	12.65	15.4	12.37	12.97	18.93	16.43	33.85	30.63	27.04	31.32	Nfkbib	GO:0032879//regulation of localization;GO:0042992//negative regulation of transcription factor import into nucleus;GO:0042990//regulation of transcription factor import into nucleus;GO:0042308//negative regulation of protein import into nucleus;GO:0065008//regulation of biological quality;GO:0033157//regulation of intracellular protein transport;GO:0090087//regulation of peptide transport;GO:1900…
19127	0	0	0	0	0	0.06	0.06	0.06	0	0	0	0.12	0.06	0.12	0	0	0	0	0	0.05	0.06	0.11	0.1	0	0	0	0	Prop1	GO:0009058//biosynthetic process;GO:0006351//transcription, DNA-templated;GO:0198738//cell-cell signaling by wnt;GO:0050896//response to stimulus;GO:1901576//organic substance biosynthetic process;GO:0050794//regulation of cellular process;GO:0032774//RNA biosynthetic process;GO:0051179//localization;GO:0048731//system development;GO:0003002//regionalization;GO:0051674//localization of cell;GO:19…
57342	23.64	18.58	25.66	25.31	19.38	18.09	17.55	19.85	16.4	15.84	9.91	10.13	12.63	12.99	22.42	17.82	19.26	20.37	19.33	18.87	18.43	23.58	26.71	16.41	14.78	19.58	17.77	Parva	GO:0009987//cellular process;GO:0007010//cytoskeleton organization;GO:0072359//circulatory system development;GO:0006996//organelle organization;GO:0003007//heart morphogenesis;GO:0006928//movement of cell or subcellular component;GO:0048513//animal organ development;GO:0065003//macromolecular complex assembly;GO:0065007//biological regulation;GO:0071822//protein complex subunit organization;GO:0…
27886	17.76	20.01	16.67	14.96	16.45	17.27	18.19	17.11	15.33	16.45	13.38	12.81	11.84	12.63	8.42	8.71	8.68	8.8	8.98	14.2	13.04	10.21	9.81	17.09	16.76	14.7	15.07	Dgcr14	GO:0044260//cellular macromolecule metabolic process;GO:0032502//developmental process;GO:0009987//cellular process;GO:0008152//metabolic process;GO:0006396//RNA processing;GO:0032501//multicellular organismal process;GO:0090304//nucleic acid metabolic process;GO:0007275//multicellular organism development;GO:0048731//system development;GO:0000375//RNA splicing, via transesterification reactions;…
16328	15.77	16.27	15.04	14.67	12.49	12.34	11.95	12.83	9.19	9.27	8.08	9.13	7.5	8.44	4.11	4.06	4.7	3.04	4.54	11	9.29	9.72	8.72	10.17	9.68	10.51	9.34	Cep250
399591	0.7	3.55	3.36	3.03	2.23	4.54	2.84	4.49	2.85	3.75	5.7	1.99	1.92	3.76	0.96	2.85	3.46	2.59	3.22	3.73	3.45	1.39	0	1.36	2.69	1.46	1.74	Tmsb15l	GO:0048523//negative regulation of cellular process;GO:0071840//cellular component organization or biogenesis;GO:0051494//negative regulation of cytoskeleton organization;GO:0030837//negative regulation of actin filament polymerization;GO:1902904//negative regulation of supramolecular fiber organization;GO:0008064//regulation of actin polymerization or depolymerization;GO:0048519//negative regula…
677296	0.07	0.07	0.07	0.03	0.06	0.13	0	0.02	0.03	0.06	0.03	0	0.04	0	0.03	0.03	0.03	0.1	0.1	0.04	0.17	0.2	0.37	0.04	0	0.06	0.04	Fcrl6	GO:0009986//cell surface;GO:0031224//intrinsic component of membrane;GO:0016020//membrane;GO:0044425//membrane part;GO:0044464//cell part;GO:0005623//cell;GO:0019899//enzyme binding;GO:0019902//phosphatase binding;GO:0005515//protein binding;GO:0005488//binding;
170483	0.91	0.92	1.03	1.06	0.81	0.79	0.78	0.66	1.03	1.14	1.75	1.57	3.28	3.69	1.26	1.84	1.29	1.23	1.29	0.86	1.03	1.04	0.52	0.97	0.95	1.11	1.3	Grin3b	GO:0065007//biological regulation;GO:0072511//divalent inorganic cation transport;GO:0007267//cell-cell signaling;GO:0050794//regulation of cellular process;GO:0006812//cation transport;GO:0006810//transport;GO:0023052//signaling;GO:0051234//establishment of localization;GO:0051179//localization;GO:0006811//ion transport;GO:0050896//response to stimulus;GO:0051716//cellular response to stimulus;G…
13855	20.22	22.62	29.3	27.83	29.18	28.33	28.15	27.48	33.57	31.65	64.17	66.4	83.2	58.85	70.37	76.26	69.17	80.38	67.15	14.7	14.63	41.21	39.62	39.43	37.11	38.52	40.21	Epn2	GO:0043009//chordate embryonic development;GO:0007165//signal transduction;GO:0009792//embryo development ending in birth or egg hatching;GO:0016192//vesicle-mediated transport;GO:0007275//multicellular organism development;GO:0009987//cellular process;GO:0023052//signaling;GO:0007166//cell surface receptor signaling pathway;GO:0006810//transport;GO:0006897//endocytosis;GO:0050794//regulation of …
20397	34.45	40.25	41.52	41.45	42.92	42.04	41.63	41.02	41.4	41.68	35.96	36.85	27.69	32.51	40.89	39.38	40.27	35.92	41.74	38.04	37.04	10.81	9.98	40.16	36.94	39.66	39.41	Sgpl1
68205	18.31	20.77	20.04	20.05	21.04	23.88	22.35	21.59	26.26	29.03	36.24	36.63	34.1	31.86	19.53	20.02	21.56	16.64	17.83	11.83	13.52	17.09	16.15	28.84	26.18	24.91	27.29	Urm1	GO:0044238//primary metabolic process;GO:0006139//nucleobase-containing compound metabolic process;GO:0016070//RNA metabolic process;GO:0006807//nitrogen compound metabolic process;GO:0034641//cellular nitrogen compound metabolic process;GO:0006396//RNA processing;GO:0008033//tRNA processing;GO:0046483//heterocycle metabolic process;GO:0043170//macromolecule metabolic process;GO:0006725//cellular…
50931	0.09	0	0.13	0.02	0.07	0.05	0.07	0.07	0.07	0	0.11	0.16	0.2	0.02	0.11	0.04	0.02	0.02	0.02	0.07	0.05	0.02	0.07	0.02	0.04	0.05	0.13	Il27ra	GO:0045191//regulation of isotype switching;GO:0031323//regulation of cellular metabolic process;GO:0001819//positive regulation of cytokine production;GO:0051239//regulation of multicellular organismal process;GO:0050794//regulation of cellular process;GO:0009605//response to external stimulus;GO:0050896//response to stimulus;GO:0050776//regulation of immune response;GO:0002828//regulation of ty…
243725	16.22	13.63	17.1	17.02	16.52	15.62	13.43	16.4	16.29	13.75	15.96	17.36	16.53	16.53	13.63	12.9	12.02	13.16	14.21	11.8	10.25	17.03	17.89	15.39	16.35	15.68	12.3	Ppp1r9a	GO:0030029//actin filament-based process;GO:0030036//actin cytoskeleton organization;GO:0051716//cellular response to stimulus;GO:0007275//multicellular organism development;GO:0019932//second-messenger-mediated signaling;GO:0023052//signaling;GO:0050789//regulation of biological process;GO:0007010//cytoskeleton organization;GO:0065007//biological regulation;GO:0016043//cellular component organiz…
69709	2.8	3.28	3.31	4.12	4.55	4.28	4.01	4.18	4.29	4.39	3.64	3.68	3.52	3.8	2.93	2.72	3.16	2.78	2.92	2.19	2.65	2.97	2.74	4.12	4.09	4.08	5.08	Ptrhd1	GO:0044464//cell part;GO:0044424//intracellular part;GO:0005623//cell;GO:0005622//intracellular;GO:0003824//catalytic activity;
382059	0	0	0	0	0	0	0	0	0	0	0	0	0	0	0	0	0.15	--	--	--	--	--	--	--	--	--	--	--	--
258873	0	0	0	0	0	0	0	0	0	0	0	0	0	0	0	0	0	--	--	--	--	--	--	--	--	--	--	--	--
75599	2.85	3.26	3.75	3.35	3.83	4.05	4.02	4.5	4.9	4.26	7.08	7.44	10.1	8.46	20.46	20.61	19.14	13.62	15.02	1.66	1.78	11.77	11.55	5.96	6.05	5.19	4.85	Pcdh1
15564	0.3	0.12	0.62	0.6	0.39	0.75	0.68	0.6	0.48	0.83	0.54	0.6	0.42	3.97	0	0	0.03	0.03	0.06	0.18	0.15	0	0.06	0.42	0.32	1.63	0.82	Htr5b	GO:0050794//regulation of cellular process;GO:0050789//regulation of biological process;GO:0023052//signaling;GO:0065007//biological regulation;GO:0007154//cell communication;GO:0009987//cellular process;GO:0050896//response to stimulus;GO:0007165//signal transduction;GO:0007186//G-protein coupled receptor signaling pathway;GO:0051716//cellular response to stimulus;GO:0044425//membrane part;GO:00…
58803	0.04	0	0	0	0	0	0.04	0	0	0	0	0	0.04	0.04	0.04	0	0	0	0	0	0.04	0	0	0	0	0.53	0.8	Pga5	GO:0006807//nitrogen compound metabolic process;GO:0071704//organic substance metabolic process;GO:0008152//metabolic process;GO:0044238//primary metabolic process;GO:0019538//protein metabolic process;GO:0043170//macromolecule metabolic process;GO:1901564//organonitrogen compound metabolic process;GO:0070011//peptidase activity, acting on L-amino acid peptides;GO:0008233//peptidase activity;GO:0…
242915	12.54	17.07	22.59	20.94	21.11	21.04	20.73	21.39	19.98	20.33	22.69	20.14	26.17	32.44	69.3	83.77	70.62	59.76	66.47	2	2.22	7.56	6.63	18.57	19.4	26.4	33.57	Gareml
12299	0.25	1.2	0.25	0.2	0.66	0.4	0.69	0.55	0.6	0.39	0.4	0.3	0.15	0.1	0.14	0.05	0	0	0	0.1	0.05	0	0	0.2	0.44	0.1	0.44	Cacng1	GO:0051234//establishment of localization;GO:0055085//transmembrane transport;GO:0006816//calcium ion transport;GO:0072511//divalent inorganic cation transport;GO:0030001//metal ion transport;GO:0006812//cation transport;GO:0006810//transport;GO:0051179//localization;GO:0006811//ion transport;GO:0070838//divalent metal ion transport;GO:0034220//ion transmembrane transport;GO:0031224//intrinsic co…
56075	5.75	7.1	5.89	5.26	6.19	5.74	5.11	6.03	5.69	6.97	7.05	6.53	5.92	5.94	2.51	2.44	1.78	2.58	2.99	10.77	10.25	5.37	5.02	5.4	6.54	6.07	4.38	Pdss1	GO:0043933//macromolecular complex subunit organization;GO:0070271//protein complex biogenesis;GO:0006720//isoprenoid metabolic process;GO:0051186//cofactor metabolic process;GO:0044281//small molecule metabolic process;GO:0008152//metabolic process;GO:0044085//cellular component biogenesis;GO:0044237//cellular metabolic process;GO:0071822//protein complex subunit organization;GO:0009987//cellula…
252903	7.4	4.7	4.2	4.39	6.34	7.32	6.48	6.56	6.07	6.16	4.86	5.83	5.26	4.75	4.76	3.89	3.84	9.15	7.97	12.82	13.26	12.39	11.09	5.59	5.36	5.29	5.68	Ap1s3	GO:0006810//transport;GO:0042886//amide transport;GO:0071705//nitrogen compound transport;GO:0015031//protein transport;GO:0008104//protein localization;GO:0016192//vesicle-mediated transport;GO:0033036//macromolecule localization;GO:0071702//organic substance transport;GO:0045184//establishment of protein localization;GO:0051234//establishment of localization;GO:0015833//peptide transport;GO:005…
433181	0	0	0	0	0.08	0	0	0	0	0	0	0	0	0	0	0	0	0	0	0	0	0	0	0	0	0	0	Spink11	GO:0051336//regulation of hydrolase activity;GO:0065009//regulation of molecular function;GO:0051346//negative regulation of hydrolase activity;GO:0044092//negative regulation of molecular function;GO:0043086//negative regulation of catalytic activity;GO:0065007//biological regulation;GO:0050790//regulation of catalytic activity;GO:0061135//endopeptidase regulator activity;GO:0061134//peptidase r…
71468	0	0	0	0	0	0	0	0	0	0	0	0	0	0	0	0	0	0	0	0.05	0	0	0	--	--	--	--	--	--
68427	8.22	8.86	8.14	7.55	8.13	8.47	8.92	8.19	7.84	8.01	11.77	11.73	16.19	14.95	24.78	26.2	21.91	19.85	20.37	5.26	4.65	16.99	17.05	8.61	8.84	9.46	10.3	Slc39a13	GO:0042592//homeostatic process;GO:0048878//chemical homeostasis;GO:0000041//transition metal ion transport;GO:0030003//cellular cation homeostasis;GO:0098771//inorganic ion homeostasis;GO:0006810//transport;GO:0065007//biological regulation;GO:0065008//regulation of biological quality;GO:0019725//cellular homeostasis;GO:0006873//cellular ion homeostasis;GO:0055082//cellular chemical homeostasis;…
66257	25.62	22.27	25.03	25.78	24.87	24.57	26.65	25.41	23.83	26.16	24.22	24.67	24.17	25.51	25.54	26.19	26.73	32.89	31	31.54	30.89	40.75	39.07	25.57	25.33	23.88	23.7	Nicn1	GO:0005856//cytoskeleton;GO:0043229//intracellular organelle;GO:0043228//non-membrane-bounded organelle;GO:0043226//organelle;GO:0005623//cell;GO:0043232//intracellular non-membrane-bounded organelle;GO:0043227//membrane-bounded organelle;GO:0015630//microtubule cytoskeleton;GO:0043231//intracellular membrane-bounded organelle;GO:0005622//intracellular;GO:0044424//intracellular part;GO:0044464//c…
19017	2.67	2.21	2.57	2.9	3.64	3.69	2.88	3.33	3.97	3.35	2.89	2.64	4.82	4.6	7.72	7.21	7.44	8.59	9.07	0.88	0.9	10.38	10.3	3.18	4.11	5.47	5.17	Ppargc1a	GO:0050789//regulation of biological process;GO:0043069//negative regulation of programmed cell death;GO:0007005//mitochondrion organization;GO:0009725//response to hormone;GO:0032844//regulation of homeostatic process;GO:1901362//organic cyclic compound biosynthetic process;GO:0032846//positive regulation of homeostatic process;GO:0008202//steroid metabolic process;GO:0009167//purine ribonucleos…
57742	1.96	2.58	3.4	3.6	6.77	8.04	7.84	8.58	11.57	11.73	25.92	22.35	36.3	53.58	48.01	29.96	8.75	9.02	9.96	1.07	1.36	1.01	1.28	12.69	14.74	10.07	14.27	Abhd1	GO:0044425//membrane part;GO:0016020//membrane;GO:0031224//intrinsic component of membrane;GO:0052689//carboxylic ester hydrolase activity;GO:0016788//hydrolase activity, acting on ester bonds;GO:0016787//hydrolase activity;GO:0003824//catalytic activity;
94253	4.64	4.18	1.59	1.71	4.5	4.17	3.39	4.34	4.02	3.35	2.05	2.39	1.24	1.94	0.01	0	0.01	0.01	0	3.63	3.95	6.57	6.23	4.37	4.17	3.89	2	Hecw1
13526	0	0	0	0	0	0	0.02	0	0	0	0	0	0	0	0	0	0.04	0	0.02	0	0	0	0	0	0	0	0	Adam24
621430	0	0.02	0	0	0	0	0	0	0	0	0	0	0	0	0	0	0	0	0	0	0.02	0	0	--	--	--	--	--	--
72371	1.68	1.89	3.07	2.61	2.48	2.5	2.18	2.75	2.39	1.98	1.64	1.67	1.81	2.74	2.29	2.07	1.97	2.3	1.91	2.63	2.9	1.14	1.47	1.68	2.11	2.21	2.2	2210408I21Rik
18419	0.04	0.01	0.02	0.03	0.01	0.03	0.01	0	0.01	0.01	0.02	0.02	0.01	0.02	0.02	0	0.01	0	0.02	0.07	0.03	0.04	0.05	0.02	0.01	0.02	0.01	Otog	GO:0032501//multicellular organismal process;GO:0007610//behavior;GO:0003008//system process;GO:0050877//nervous system process;GO:0065007//biological regulation;GO:0007626//locomotory behavior;GO:0050954//sensory perception of mechanical stimulus;GO:0050878//regulation of body fluid levels;GO:0007600//sensory perception;GO:0019566//arabinose metabolic process;GO:0065008//regulation of biological…
399568	6.41	5.92	7.43	7.25	6.33	6.91	6.5	5.97	5.37	4.91	4.39	4.44	2.9	3.52	3.57	3.61	3.61	3.1	4.72	6.82	6.53	2.91	2.48	4.29	4.9	3.97	3.63	BC052040
72181	3.4	3.16	3.03	3.4	2.94	3.18	3.25	2.87	3.38	3.03	3.73	3.43	2.9	4.04	3.59	3.25	3.63	3.23	4.34	2.89	2.53	2.18	1.94	3.14	3.13	3.27	4.1	Nsun4
22130	5.05	4.63	5.28	5.15	4.2	4.34	4.11	4.34	3.36	3.04	4.48	5.22	4.91	5.54	4.96	4.22	4.8	4.65	5.5	7.59	7.93	5.38	5.91	3.9	3.53	4.33	4.73	Ttf1	GO:0009059//macromolecule biosynthetic process;GO:0010467//gene expression;GO:0034654//nucleobase-containing compound biosynthetic process;GO:0006807//nitrogen compound metabolic process;GO:0044237//cellular metabolic process;GO:0034641//cellular nitrogen compound metabolic process;GO:0016043//cellular component organization;GO:0044238//primary metabolic process;GO:0097659//nucleic acid-templated…
75104	34.66	33.01	94.71	96.38	140.15	137.48	147.86	133.98	186.72	189.25	119.3	109.57	142.71	171.89	194.54	189.56	200.64	218.59	229.2	12.23	16.4	31.32	29.94	164.44	177.39	189.57	193.97	Mmd2	GO:0008219//cell death;GO:0009987//cellular process;GO:0016020//membrane;GO:0005622//intracellular;GO:0005737//cytoplasm;GO:0044444//cytoplasmic part;GO:0044424//intracellular part;GO:0031224//intrinsic component of membrane;GO:0012505//endomembrane system;GO:0044425//membrane part;GO:0044464//cell part;GO:0005623//cell;
209497	18.62	15.28	16.15	16.01	11.3	11.34	11.1	12.17	8.23	8.81	7.05	7.95	5.5	6.2	3.02	2.4	2.2	1.66	2.04	10.38	9.42	8.5	8.02	8.78	8.42	9.15	9.09	Tmem164	GO:0016020//membrane;GO:0044425//membrane part;GO:0031224//intrinsic component of membrane;
67053	13.21	14.42	13.28	15.87	14.16	14.12	14.24	14.13	11.86	12.51	14.55	14.35	11.05	10.89	14.1	13.33	13.31	15.35	14.64	15.07	15.6	8.45	8.65	11.8	15.08	14.49	16.5	Rpp14	GO:0044237//cellular metabolic process;GO:0016070//RNA metabolic process;GO:0008152//metabolic process;GO:1901360//organic cyclic compound metabolic process;GO:0043170//macromolecule metabolic process;GO:0006399//tRNA metabolic process;GO:0006725//cellular aromatic compound metabolic process;GO:0034641//cellular nitrogen compound metabolic process;GO:0044238//primary metabolic process;GO:0006139/…
73942	2.35	3.5	3.56	3.38	2.82	3.11	4.58	3.24	2.71	3.56	3.29	3.17	6.28	6.53	9.97	10.13	10.64	12.72	13.82	2.66	3.38	3.4	3.26	2.88	3.3	3.45	3.73	Fam151b
74167	22.97	23.56	26.64	27.19	25.09	26.74	29.15	24.69	25.24	30.2	25.96	26.88	38.05	35.69	44.48	38.11	44.76	45.03	36.89	17.46	19.08	24.6	25.35	22.03	26.63	26.04	32.92	Nudt9	GO:0046434//organophosphate catabolic process;GO:0019693//ribose phosphate metabolic process;GO:0044237//cellular metabolic process;GO:1901136//carbohydrate derivative catabolic process;GO:0006139//nucleobase-containing compound metabolic process;GO:0009150//purine ribonucleotide metabolic process;GO:0006725//cellular aromatic compound metabolic process;GO:1901292//nucleoside phosphate catabolic …
100271704	0.12	0.24	0.12	0.12	0.12	0.24	0.47	0.12	0.35	0.35	0.47	0.36	0.71	0.35	0.33	0.33	0.56	1.38	0.69	0	0.12	0	0.25	0.12	0	0.36	0.81	Gm17660
65111	14.68	15.08	14.9	14.78	15.82	15.74	16.36	16.4	15.36	16.75	18.39	18.68	12.63	15.09	12.84	12.96	13.91	11.33	14.47	14.8	14.09	10.79	11.06	17.55	15.7	15.22	16.41	Dap3	GO:0012501//programmed cell death;GO:0006915//apoptotic process;GO:0008219//cell death;GO:0009987//cellular process;GO:0005622//intracellular;GO:0005739//mitochondrion;GO:0044444//cytoplasmic part;GO:0030529//intracellular ribonucleoprotein complex;GO:0031974//membrane-enclosed lumen;GO:0044424//intracellular part;GO:0044446//intracellular organelle part;GO:0032991//macromolecular complex;GO:0043…
17752	0	0	0	0	0	0	0	0	0	0	0	0	0	0.17	0	0	0	--	--	--	--	--	--	--	--	--	--	--	--
68497	19.1	18.97	19.28	19.42	21.09	19.33	20.46	21.96	20.57	20.78	21.86	22.93	21.06	21.73	16.27	15.44	15.98	14.61	15.58	20.29	19.95	18.23	19.27	22.12	22.52	22.52	22.23	Arel1
229473	21.04	26.99	17.85	18.05	14.86	15.94	14.86	15.34	12.61	12.67	9.54	9.73	4.26	6.11	0.56	0.42	0.5	0.39	0.61	21.91	19.6	2.26	2.61	12.52	11.63	10.07	7.87	D930015E06Rik	GO:0044425//membrane part;GO:0031224//intrinsic component of membrane;GO:0016020//membrane;
245174	6.27	5.79	6.16	6.36	6.48	6.48	6.68	6.18	6.53	5.36	4.98	4.69	5.5	5.45	5.24	3.63	4.52	6.92	6.1	10.22	9.32	6.26	6.72	5.98	5.98	8.15	7.36	Zfp937	GO:0043167//ion binding;GO:0043169//cation binding;GO:0005488//binding;
75477	0.11	0	0	0	0	0.11	0.11	0	0	0	0	0	0	0	0.31	0	0	0	0.22	0	0	0	0	0.22	0	0	0	Pfn3	GO:0007010//cytoskeleton organization;GO:0016043//cellular component organization;GO:0071840//cellular component organization or biogenesis;GO:0009987//cellular process;GO:0006996//organelle organization;GO:0043231//intracellular membrane-bounded organelle;GO:0043227//membrane-bounded organelle;GO:0005622//intracellular;GO:0044424//intracellular part;GO:0005623//cell;GO:0043229//intracellular org…
27049	7.81	7.36	6.38	6.26	6.33	7.31	6.19	7.07	7.33	7.11	5.66	6.39	5.74	6.41	3.77	4.25	4.41	3.38	3.97	7.35	6.9	7	7.76	8.87	5.9	6.3	6.02	Etv3	GO:0044237//cellular metabolic process;GO:0071704//organic substance metabolic process;GO:0044249//cellular biosynthetic process;GO:0006807//nitrogen compound metabolic process;GO:0018130//heterocycle biosynthetic process;GO:0006725//cellular aromatic compound metabolic process;GO:0010467//gene expression;GO:0034645//cellular macromolecule biosynthetic process;GO:1901576//organic substance biosyn…
68177	5.13	5.95	8.1	8.08	7.97	8.06	9.03	8.35	7.56	8.16	9.82	9.37	6.45	7.37	7.95	8.54	9.42	7.27	8.85	4.97	5.12	3.45	3.37	6.44	7.69	6.87	7.72	Ebpl	GO:0044281//small molecule metabolic process;GO:0071704//organic substance metabolic process;GO:1901615//organic hydroxy compound metabolic process;GO:0006066//alcohol metabolic process;GO:0008152//metabolic process;GO:0005623//cell;GO:0031224//intrinsic component of membrane;GO:0043229//intracellular organelle;GO:0043231//intracellular membrane-bounded organelle;GO:0016020//membrane;GO:0044464//…
76640	0.09	0.14	0.22	0.23	0.18	0.32	0.27	0.18	0.14	0.22	0.05	0.09	0	0	0	0	0	0	0	0	0	0.05	0	0.18	0.04	0	0.04	1700113H08Rik
71474	25.75	26.47	23.01	25.2	29.44	28.67	30.28	29.75	30.66	29.89	25.14	23.82	23.36	24.19	16.06	15.52	14.52	16.91	18.7	20.52	19.83	46.07	45.37	34.76	30.79	29.91	27.14	Ppp6r2	GO:0005623//cell;GO:0043226//organelle;GO:0044464//cell part;GO:0043227//membrane-bounded organelle;GO:0005622//intracellular;GO:0044424//intracellular part;
[truncated: 18,953 more rows]

## Sheet: DEGs of P7BG-P10BG
Gene ID	P7BGwt FPKM	P10BGwt FPKM	log2(P10BGwt/P7BGwt)	Qvalue(P7BGwt-vs-P10BGwt)	Pvalue(P7BGwt-vs-P10BGwt)	Other Gene ID
100039246	3.647	14.54	1.99506	3.4411e-76	2.64417e-77	Plac9b
100041574	16.945	7.41	-1.19353	1.10836e-88	7.27395e-90	9030025P20Rik
100041621	1.02	0.505	-1.00377	2.81941e-05	2.41518e-05	Gm3435
100042807	0.84	0.355	-1.23453	1.20402e-06	8.83288e-07	Eif3j2
100043332	2.477	1.01	-1.29503	2.33444e-10	1.23796e-10	Ankrd66
[truncated: 736 more rows]

## Sheet: Putative markers of P7 BG
Gene ID	2MBGwt3 FPKM	2MBGwt4 FPKM	P2MCBwt1 FPKM	P2MCBwt2 FPKM	P7BGwt1 FPKM	P7BGwt2 FPKM	P7BGwt3 FPKM	P7BGwt4 FPKM	P7CBwt1 FPKM	P7CBwt2 FPKM	Other Gene ID	log2(2MBGwt/2MCBwt)	Qvalue(2MCBwt-vs-2MBGwt)	Pvalue(2MCBwt-vs-2MBGwt)	log2(2MBGwt/P7BGwt)	Qvalue(P7BGwt-vs-2MBGwt)	Pvalue(P7BGwt-vs-2MBGwt)	log2(P7BGwt/P7CBwt)	Qvalue(P7CBwt-vs-P7BGwt)	Pvalue(P7CBwt-vs-P7BGwt)	TFs	GO	Kegg Orthology
[truncated: 270 more rows]

[truncated: 3 more sheets: Putative markers of P60 BG, Putative markers of P7-P60 BG, de novo Nfix motif in class1.1]
